# Supplementary material for: Distinctive genetic structure and selection patterns in Plasmodium vivax from South Asia and East Africa
Source: Nat Commun. 2021 May 26;12:3160. doi: 10.1038/s41467-021-23422-3 (PMC8154914; doi:10.1038/s41467-021-23422-3)
Supplement: Supplementary file 3 — Supplementary Data 1 [file 41467_2021_23422_MOESM3_ESM.xlsx]

## Sheet: SD1
Supplementary Data 1. The samples
Sample ID	Accession number	Country	Fws
PV_AFEG-G2	ERR5740758	Afghanistan	0.998104
PV_AFEG-D24	ERR5740735	Afghanistan	0.998056
PV_AFEG-G3	ERR5740759	Afghanistan	0.998037
PV_AFEG-F5	ERR5740754	Afghanistan	0.997853
PV_AFEG-H1	ERR5740765	Afghanistan	0.997378
PV_AFEG-G7	ERR5740763	Afghanistan	0.997166
PV_AFEG-F2	ERR5740751	Afghanistan	0.996997
PV_AFEG-H2	ERR5740766	Afghanistan	0.996869
PV_AFEG-G8	ERR5740764	Afghanistan	0.996621
PV_AFEG-F3	ERR5740752	Afghanistan	0.995881
PV_AFEG-H3	ERR5740767	Afghanistan	0.995778
PV_AFEG-H6	ERR5740770	Afghanistan	0.995748
PV_AFEG-H9	ERR5740773	Afghanistan	0.995415
PV_AFEG-E8	ERR5740749	Afghanistan	0.994789
PV_AFEG-G4	ERR5740760	Afghanistan	0.994182
PV_AFEG-G5	ERR5740761	Afghanistan	0.993658
PV_AFEG-E7	ERR5740748	Afghanistan	0.991938
PV_AFEG-G6	ERR5740762	Afghanistan	0.991227
PV_AFEG-F6	ERR5740755	Afghanistan	0.986678
PV_AFEG-F7	ERR5740756	Afghanistan	0.963852
PV_AFEG-F4	ERR5740753	Afghanistan	0.926007
PV_AFEG-H7	ERR5740771	Afghanistan	0.892818
PV_AFEG-B1	ERR5740707	Bangladesh	0
PVBRA37	ERR5748171	Brazil	0.999441
PV14_com	ERR5748170	Brazil	0.999408
PV09_com	ERR5748169	Brazil	0.999334
PV32	SRR5278293	Brazil	0.998622
PV32_com	ERR3813238	Brazil	0.998467
PV20	SRR5099326	Brazil	0.998396
PV52	SRR5278298	Brazil	0.998341
PVACR	SRR5278301	Brazil	0.998262
PV51	SRR5278295	Brazil	0.99807
PV19	SRR5099325	Brazil	0.998049
ERR018932	ERR018932	Brazil	0.997923
PV18	SRR5099324	Brazil	0.997245
PV05_com	ERR3813226	Brazil	0.996857
PV11_com	ERR3813229	Brazil	0.996123
PV25_com	ERR3813234	Brazil	0.996083
PV17_com	ERR3813231	Brazil	0.995821
PV03_com	ERR3813224	Brazil	0.995352
PV19_com	ERR3813232	Brazil	0.995314
PV34_com	ERR3813239	Brazil	0.995172
PV16_com	ERR3813230	Brazil	0.9951
PV26_com	ERR3813235	Brazil	0.99485
PV06_com	ERR3813227	Brazil	0.994452
PV10_com	ERR3813228	Brazil	0.99436
PV22_com	ERR3813233	Brazil	0.994344
PV31_com	ERR3813237	Brazil	0.99347
SRR1568192	SRR1568192	Brazil	0.982322
PV04_com	ERR3813225	Brazil	0.974583
PV29_com	ERR3813236	Brazil	0.970256
PV207	SRR5278291	Brazil	0.92377
ERR019040	ERR019040	Brazil	0.90034
SRR1568121	SRR1568121	Brazil	0.725121
ERR386541	ERR386541	Cambodia	0.998055
ERR386537	ERR386537	Cambodia	0.998036
ERR386535	ERR386535	Cambodia	0.997966
ERR386542	ERR386542	Cambodia	0.997727
ERR388742	ERR388742	Cambodia	0.996641
ERR211549	ERR211549	Cambodia	0.996529
ERR023040	ERR023040	Cambodia	0.99635
ERR211557	ERR211557	Cambodia	0.996291
ERR152408	ERR152408	Cambodia	0.996286
ERR027119	ERR027119	Cambodia	0.996208
ERR216477	ERR216477	Cambodia	0.99562
ERR039234	ERR039234	Cambodia	0.995366
ERR386539	ERR386539	Cambodia	0.992885
ERR054080	ERR054080	Cambodia	0.990976
ERR111729	ERR111729	Cambodia	0.990422
ERR337538	ERR337538	Cambodia	0.988106
ERR386536	ERR386536	Cambodia	0.984954
ERR216554	ERR216554	Cambodia	0.983304
ERR020103	ERR020103	Cambodia	0.983089
ERR123849	ERR123849	Cambodia	0.962721
ERR152410	ERR152410	Cambodia	0.940781
ERR023039	ERR023039	Cambodia	0.914426
ERR386534	ERR386534	Cambodia	0.902592
ERR386533	ERR386533	Cambodia	0.891214
ERR152413	ERR152413	Cambodia	0.843452
ERR386546	ERR386546	Cambodia	0.83994
ERR054082	ERR054082	Cambodia	0.787371
ERR023041	ERR023041	Cambodia	0.764124
ERR211561	ERR211561	Cambodia	0.698519
ERR386543	ERR386543	Cambodia	0.667078
ERR386538	ERR386538	Cambodia	0.507039
ERR023042	ERR023042	Cambodia	0.442892
ERR527347	ERR527347	China	0
Col_6	ERR5748167	Colombia	0.999078
SRR1568236	SRR1568236	Colombia	0.998684
Col_11	ERR5748165	Colombia	0.998532
Col_13	ERR5748166	Colombia	0.998456
SRR1568235	SRR1568235	Colombia	0.998084
SRR1568128	SRR1568128	Colombia	0.998006
SRR1568221	SRR1568221	Colombia	0.997951
SRR1562971	SRR1562971	Colombia	0.997847
SRR1564670	SRR1564670	Colombia	0.997781
SRR1573226	SRR1573226	Colombia	0.997737
SRR1562870	SRR1562870	Colombia	0.997733
SRR1568207	SRR1568207	Colombia	0.997711
SRR1562518	SRR1562518	Colombia	0.997705
SRR1568169	SRR1568169	Colombia	0.997635
SRR1568112	SRR1568112	Colombia	0.997553
SRR1568155	SRR1568155	Colombia	0.997502
SRR1568213	SRR1568213	Colombia	0.997474
SRR1568171	SRR1568171	Colombia	0.99744
SRR1562524	SRR1562524	Colombia	0.997407
SRR1562967	SRR1562967	Colombia	0.997386
SRR1564665	SRR1564665	Colombia	0.997322
Col_8	ERR5748168	Colombia	0.997015
SRR1564660	SRR1564660	Colombia	0.99678
SRR1568230	SRR1568230	Colombia	0.996725
SRR1562965	SRR1562965	Colombia	0.995369
SRR1562975	SRR1562975	Colombia	0.995278
SRR1568118	SRR1568118	Colombia	0.993187
SRR1562818	SRR1562818	Colombia	0.992774
SRR1568160	SRR1568160	Colombia	0.991083
SRR1568227	SRR1568227	Colombia	0.990851
SRR1562555	SRR1562555	Colombia	0.96641
SRR1564650	SRR1564650	Colombia	0.792448
SRR1564664	SRR1564664	Colombia	0.7812
SRR1568159	SRR1568159	Colombia	0.594438
PV_AFEG-BC2	ERR5740715	Eritrea (*)	0.997913
PV_AFEG-A5	ERR5740704	Eritrea (*)	0.997206
PV_AFEG-BC8	ERR5740721	Eritrea (*)	0.996844
PV_AFEG-BC3	ERR5740716	Eritrea (*)	0.99677
PV_AFEG-C2	ERR5740723	Eritrea (*)	0.996075
PV_AFEG-D5	ERR5740740	Eritrea (*)	0.995496
PV_AFEG-C8	ERR5740729	Eritrea (*)	0.995063
PV_AFEG-B7	ERR5740712	Eritrea (*)	0.975526
PvE1	ERR5740851	Eritrea (*)	0.966562
PV_AFEG-D7	ERR5740742	Eritrea (*)	0.909754
PV_AFEG-C5	ERR5740726	Eritrea (*)	0.889584
PV_AFEG-D8	ERR5740743	Eritrea (*)	0.661385
ERR925441	ERR925441	Ethiopia	0.998795
ERR925438	ERR925438	Ethiopia	0.998765
ERR925424	ERR925424	Ethiopia	0.998245
ERR775191	ERR775191	Ethiopia	0.998037
ERR775190	ERR775190	Ethiopia	0.997788
ERR925411	ERR925411	Ethiopia	0.997432
ERR925436	ERR925436	Ethiopia	0.997409
ERR925409	ERR925409	Ethiopia	0.997129
ERR925412	ERR925412	Ethiopia	0.996732
ERR925417	ERR925417	Ethiopia	0.996716
ERR925435	ERR925435	Ethiopia	0.995824
ERR925439	ERR925439	Ethiopia	0.99559
ERR925440	ERR925440	Ethiopia	0.99553
ERR925421	ERR925421	Ethiopia	0.99512
ERR925431	ERR925431	Ethiopia	0.988908
ERR925430	ERR925430	Ethiopia	0.987512
ERR775189	ERR775189	Ethiopia	0.961315
ERR925416	ERR925416	Ethiopia	0.897226
ERR925410	ERR925410	Ethiopia	0.832573
ERR775192	ERR775192	Ethiopia	0.682772
ERR925433	ERR925433	Ethiopia	0.543133
ERR925420	ERR925420	Ethiopia	0.527617
ERR925434	ERR925434	Ethiopia	0.51149
ERR925437	ERR925437	Ethiopia	0.337721
PV_AFEG-B4	ERR5740710	Ethiopia	0.997696
PV_AFEG-B3	ERR5740709	Ethiopia	0.997206
PV_AFEG-A2	ERR5740702	Ethiopia	0.997073
PV_AFEG-C6	ERR5740727	Ethiopia	0.996853
PV_AFEG-A1	ERR5740701	Ethiopia	0.995322
PV_AFEG-E4	ERR5740745	Guyana	0.929859
PV_AFEG-E5	ERR5740746	Guyana	0.859288
PV_AFEG-E6	ERR5740747	Guyana	0.78112
ERR054087	ERR054087	India	0.996111
SRR1568115	SRR1568115	India	0.51148
pvindiaA1	ERR5740854	India	0.999244
PV_IND-D8	ERR5740804	India	0.997562
PV_IND-C8	ERR5740796	India	0.997485
PV_IND-C5	ERR5740793	India	0.996862
PV_IND-E7	ERR5740811	India	0.996729
PV_IND-B2	ERR5740782	India	0.996668
PV_IND-D2	ERR5740798	India	0.996634
PV_IND-E6	ERR5740810	India	0.99659
PV_IND-B5	ERR5740785	India	0.996364
PV_IND-E8	ERR5740812	India	0.996115
PV_IND-B7	ERR5740787	India	0.99601
PV_IND-B6	ERR5740786	India	0.995982
PV_IND-A7	ERR5740778	India	0.995851
PV_IND-E1	ERR5740805	India	0.995631
PV_IND-D4	ERR5740800	India	0.995393
PV_IND-C6	ERR5740794	India	0.994819
PV_IND-D6	ERR5740802	India	0.994765
PV_IND-A4	ERR5740775	India	0.994411
PV_IND-B8	ERR5740788	India	0.99433
PV_IND-A5	ERR5740776	India	0.991826
PV_IND-C4	ERR5740792	India	0.99162
PV_IND-D7	ERR5740803	India	0.99136
PV_IND-C3	ERR5740791	India	0.985673
PV_IND-E4	ERR5740808	India	0.985073
PV_IND-A8	ERR5740779	India	0.984108
PV_IND-E3	ERR5740807	India	0.982678
PV_IND-C7	ERR5740795	India	0.975
PV_IND-A9	ERR5740780	India	0.926367
PV_IND-B3	ERR5740783	India	0.904483
PV_IND-A6	ERR5740777	India	0.868837
PV_IND-C2	ERR5740790	India	0.821625
PV_IND-E2	ERR5740806	India	0.802254
PV_IND-B4	ERR5740784	India	0.801006
PV_IND-A2	ERR5740774	India	0.76015
ERR034097	ERR034097	Indonesia	0.999946
ERR034096	ERR034096	Indonesia	0.999926
ERR337630	ERR337630	Indonesia	0.998649
ERR527373	ERR527373	Indonesia	0.994312
ERR925443	ERR925443	Indonesia	0.994115
ERR054085	ERR054085	Indonesia	0.896115
ERR337624	ERR337624	Indonesia	0.838476
ERR054084	ERR054084	Indonesia	0.695227
ERR337627	ERR337627	Indonesia	0.558964
ERR426037	ERR426037	Laos	0.98418
ERR221486	ERR221486	Laos	0.480819
ERR490350	ERR490350	Madagascar	2.22045e-16
ERR1475395	ERR1475395	Malaysia	0.998948
ERR527337	ERR527337	Malaysia	0.99818
ERR1138864	ERR1138864	Malaysia	0.99807
ERR1475451	ERR1475451	Malaysia	0.996667
ERR1138871	ERR1138871	Malaysia	0.979624
ERR1138868	ERR1138868	Malaysia	0.979129
ERR1475399	ERR1475399	Malaysia	0.978885
ERR152415	ERR152415	Malaysia	0.978722
ERR054089	ERR054089	Malaysia	0.978587
ERR1475457	ERR1475457	Malaysia	0.97833
ERR1138882	ERR1138882	Malaysia	0.978141
ERR1138858	ERR1138858	Malaysia	0.978074
ERR1138862	ERR1138862	Malaysia	0.978063
ERR1106843	ERR1106843	Malaysia	0.977943
ERR1475441	ERR1475441	Malaysia	0.977901
ERR1138881	ERR1138881	Malaysia	0.977652
ERR1138879	ERR1138879	Malaysia	0.977602
ERR1138883	ERR1138883	Malaysia	0.977509
ERR1138855	ERR1138855	Malaysia	0.97748
ERR1138861	ERR1138861	Malaysia	0.977311
ERR1138867	ERR1138867	Malaysia	0.977274
ERR1138856	ERR1138856	Malaysia	0.977263
ERR1138869	ERR1138869	Malaysia	0.977262
ERR1475420	ERR1475420	Malaysia	0.977254
ERR1138873	ERR1138873	Malaysia	0.9771
ERR1106846	ERR1106846	Malaysia	0.976853
ERR1138876	ERR1138876	Malaysia	0.976021
ERR1475425	ERR1475425	Malaysia	0.976015
ERR1138857	ERR1138857	Malaysia	0.975673
ERR527363	ERR527363	Malaysia	0.975576
ERR1138885	ERR1138885	Malaysia	0.974965
ERR1138884	ERR1138884	Malaysia	0.974513
ERR1138870	ERR1138870	Malaysia	0.974332
ERR1138865	ERR1138865	Malaysia	0.974223
ERR1138875	ERR1138875	Malaysia	0.970106
ERR152414	ERR152414	Malaysia	0.963241
ERR1475397	ERR1475397	Malaysia	0.961536
ERR1475429	ERR1475429	Malaysia	0.949978
ERR1475439	ERR1475439	Malaysia	0.921749
ERR1138872	ERR1138872	Malaysia	0.90501
ERR1475418	ERR1475418	Malaysia	0.886474
ERR1475430	ERR1475430	Malaysia	0.865705
ERR1475396	ERR1475396	Malaysia	0.854544
ERR1475419	ERR1475419	Malaysia	0.831518
ERR1475427	ERR1475427	Malaysia	0.818603
ERR1138866	ERR1138866	Malaysia	0.814236
ERR1106842	ERR1106842	Malaysia	0.809854
ERR1475456	ERR1475456	Malaysia	0.723323
ERR1475398	ERR1475398	Malaysia	0.535375
SRR1568110	SRR1568110	Mexico	0.998067
SRR1568127	SRR1568127	Mexico	0.99791
SRR1568201	SRR1568201	Mexico	0.997873
SRR1568126	SRR1568126	Mexico	0.997485
SRR1568077	SRR1568077	Mexico	0.996556
SRR1568158	SRR1568158	Mexico	0.996358
SRR1568225	SRR1568225	Mexico	0.996247
SRR1568218	SRR1568218	Mexico	0.995544
SRR1568231	SRR1568231	Mexico	0.995516
SRR1568223	SRR1568223	Mexico	0.995463
SRR1562522	SRR1562522	Mexico	0.995177
SRR1568153	SRR1568153	Mexico	0.994971
SRR1562968	SRR1562968	Mexico	0.994743
SRR1562526	SRR1562526	Mexico	0.994515
SRR1562840	SRR1562840	Mexico	0.994502
SRR1568181	SRR1568181	Mexico	0.994037
SRR1568219	SRR1568219	Mexico	0.993341
SRR1568150	SRR1568150	Mexico	0.974982
SRR1562839	SRR1562839	Mexico	0.917085
SRR1568190	SRR1568190	Mexico	0.830814
SRR1568013	SRR1568013	Myanmar	0.998247
SRR1564547	SRR1564547	Myanmar	0.996603
SRR1562516	SRR1562516	Myanmar	0.996357
SRR1568114	SRR1568114	Myanmar	0.995903
SRR1564529	SRR1564529	Myanmar	0.994692
SRR1564577	SRR1564577	Myanmar	0.994342
SRR1568204	SRR1568204	Myanmar	0.994182
ERR426064	ERR426064	Myanmar	0.876371
SRR1568120	SRR1568120	Myanmar	0.777318
PV_PK-B4	ERR5740825	Pakistan	0.997784
PV_PK-E1	ERR5740846	Pakistan	0.997384
PV_PK-E4	ERR5740849	Pakistan	0.997245
PV_PK-C5	ERR5740834	Pakistan	0.997069
PV_PK-A4	ERR5740817	Pakistan	0.996995
PV_PK-C4	ERR5740833	Pakistan	0.996579
PV_PK-C7	ERR5740836	Pakistan	0.99655
PV_PK-D6	ERR5740843	Pakistan	0.996371
PV_PK-D5	ERR5740842	Pakistan	0.99635
PV_PK-B5	ERR5740826	Pakistan	0.996312
PV_PK-D8	ERR5740845	Pakistan	0.996095
PV_PK-C1	ERR5740830	Pakistan	0.996019
PV_PK-A8	ERR5740821	Pakistan	0.99576
PV_PK-C6	ERR5740835	Pakistan	0.995721
PV_PK-A2	ERR5740815	Pakistan	0.995662
PV_PK-B3	ERR5740824	Pakistan	0.995061
PV_PK-C3	ERR5740832	Pakistan	0.994245
PV_PK-D7	ERR5740844	Pakistan	0.994125
PV_PK-E2	ERR5740847	Pakistan	0.993996
PV_PK-E5	ERR5740850	Pakistan	0.992814
PV_PK-B2	ERR5740823	Pakistan	0.99184
PV_PK-B1	ERR5740822	Pakistan	0.987492
PV_PK-A5	ERR5740818	Pakistan	0.986678
PvPAkA1	ERR5740855	Pakistan	0.980285
PV_PK-A3	ERR5740816	Pakistan	0.976785
PV_PK-A1	ERR5740814	Pakistan	0.973522
PV_PK-C8	ERR5740837	Pakistan	0.968148
PV_PK-C2	ERR5740831	Pakistan	0.852525
PV_PK-B8	ERR5740829	Pakistan	0.829145
PV_PK-A6	ERR5740819	Pakistan	0.821502
PV_PK-E3	ERR5740848	Pakistan	0.784778
PV_PK-A7	ERR5740820	Pakistan	0.765979
ERR175552	ERR175552	Papua New Guinea	0.999433
ERR527453	ERR527453	Papua New Guinea	0.997646
SRR1759411	SRR1759411	Papua New Guinea	0.99692
ERR022864	ERR022864	Papua New Guinea	0.996682
SRR1759523	SRR1759523	Papua New Guinea	0.995297
SRR1562672	SRR1562672	Papua New Guinea	0.994506
SRR1568177	SRR1568177	Papua New Guinea	0.993989
ERR175557	ERR175557	Papua New Guinea	0.993172
ERR216469	ERR216469	Papua New Guinea	0.991901
ERR527467	ERR527467	Papua New Guinea	0.988968
ERR175555	ERR175555	Papua New Guinea	0.986094
SRR1568185	SRR1568185	Papua New Guinea	0.984663
ERR527450	ERR527450	Papua New Guinea	0.974036
SRR1562963	SRR1562963	Papua New Guinea	0.965365
SRR1568105	SRR1568105	Papua New Guinea	0.962351
ERR527468	ERR527468	Papua New Guinea	0.930175
ERR216474	ERR216474	Papua New Guinea	0.874073
SRR1759592	SRR1759592	Papua New Guinea	0.816312
SRR1568189	SRR1568189	Papua New Guinea	0.605296
SRR1568214	SRR1568214	Papua New Guinea	0.553006
SRR1562960	SRR1562960	Papua New Guinea	0.420207
SRR1562669	SRR1562669	Papua New Guinea	0.391294
SRR1759594	SRR1759594	Papua New Guinea	0.385652
SRR1562605	SRR1562605	Papua New Guinea	0.368268
SRR1568147	SRR1568147	Papua New Guinea	0.354623
SRR1568117	SRR1568117	Peru	0.998521
SRR1562525	SRR1562525	Peru	0.998283
SRR1562871	SRR1562871	Peru	0.998147
SRR1564630	SRR1564630	Peru	0.998013
SRR1568195	SRR1568195	Peru	0.997988
SRR1568211	SRR1568211	Peru	0.99798
SRR1568149	SRR1568149	Peru	0.997972
SRR1568196	SRR1568196	Peru	0.997865
SRR1568191	SRR1568191	Peru	0.997859
SRR1562958	SRR1562958	Peru	0.997841
SRR1562513	SRR1562513	Peru	0.997761
SRR1759307	SRR1759307	Peru	0.997499
SRR1562624	SRR1562624	Peru	0.997403
SRR1568166	SRR1568166	Peru	0.997392
SRR1568174	SRR1568174	Peru	0.997363
SRR1568183	SRR1568183	Peru	0.997233
SRR1562614	SRR1562614	Peru	0.997204
SRR1562521	SRR1562521	Peru	0.997185
SRR1759122	SRR1759122	Peru	0.997019
SRR1568162	SRR1568162	Peru	0.996985
SRR1568123	SRR1568123	Peru	0.996755
SRR1568206	SRR1568206	Peru	0.996268
SRR1562534	SRR1562534	Peru	0.996219
SRR1562535	SRR1562535	Peru	0.99612
SRR1568122	SRR1568122	Peru	0.996024
SRR1568165	SRR1568165	Peru	0.995786
SRR1562567	SRR1562567	Peru	0.995701
SRR1759336	SRR1759336	Peru	0.995592
SRR1568178	SRR1568178	Peru	0.995452
SRR1562972	SRR1562972	Peru	0.994728
SRR1568163	SRR1568163	Peru	0.994047
SRR1562512	SRR1562512	Peru	0.992142
SRR1568216	SRR1568216	Peru	0.991959
SRR1568210	SRR1568210	Peru	0.991571
SRR1568202	SRR1568202	Peru	0.991449
SRR1562538	SRR1562538	Peru	0.991363
SRR1568787	SRR1568787	Peru	0.990657
SRR1568203	SRR1568203	Peru	0.988487
SRR1568107	SRR1568107	Peru	0.986186
SRR1568113	SRR1568113	Peru	0.985078
SRR1759047	SRR1759047	Peru	0.981778
SRR1562519	SRR1562519	Peru	0.978742
SRR1568172	SRR1568172	Peru	0.976563
SRR1568198	SRR1568198	Peru	0.973323
SRR1568187	SRR1568187	Peru	0.946291
SRR1568199	SRR1568199	Peru	0.935404
SRR1568179	SRR1568179	Peru	0.931115
SRR1568157	SRR1568157	Peru	0.911261
SRR1568184	SRR1568184	Peru	0.864194
SRR1568168	SRR1568168	Peru	0.834148
SRR1562615	SRR1562615	Peru	0.786535
SRR1568175	SRR1568175	Peru	0.751791
SRR1562931	SRR1562931	Peru	0.667557
SRR1568234	SRR1568234	Peru	0.659373
SRR1562606	SRR1562606	Peru	0.653617
SRR1562851	SRR1562851	Peru	0.617214
SRR1568182	SRR1568182	Peru	0.582415
SRR1568232	SRR1568232	Peru	0.438752
ERR054081	ERR054081	Sri Lanka	0
PVE2	ERR5740852	Sudan	0.997991
PV_AFEG-BC4	ERR5740717	Sudan	0.996735
PV_AFEG-C7	ERR5740728	Sudan	0.994838
PV_AFEG-BC5	ERR5740718	Sudan	0.99462
PV_AFEG-BC1	ERR5740714	Sudan	0.975582
ERR527340	ERR527340	Thailand	0.999268
ERR527341	ERR527341	Thailand	0.99924
ERR527368	ERR527368	Thailand	0.998808
SRR1568186	SRR1568186	Thailand	0.998803
ERR527354	ERR527354	Thailand	0.998749
ERR527346	ERR527346	Thailand	0.998744
ERR527382	ERR527382	Thailand	0.99851
ERR111727	ERR111727	Thailand	0.99849
ERR337600	ERR337600	Thailand	0.998489
ERR337599	ERR337599	Thailand	0.99826
ERR773748	ERR773748	Thailand	0.997927
ERR713941	ERR713941	Thailand	0.997816
SRR1568205	SRR1568205	Thailand	0.997793
ERR527372	ERR527372	Thailand	0.997766
ERR773747	ERR773747	Thailand	0.997759
ERR527366	ERR527366	Thailand	0.997697
ERR337607	ERR337607	Thailand	0.997634
ERR527355	ERR527355	Thailand	0.997505
ERR527385	ERR527385	Thailand	0.99746
ERR527369	ERR527369	Thailand	0.997357
ERR527364	ERR527364	Thailand	0.997299
ERR426015	ERR426015	Thailand	0.997201
ERR527370	ERR527370	Thailand	0.997188
SRR1568208	SRR1568208	Thailand	0.997165
SRR1562616	SRR1562616	Thailand	0.997058
ERR337601	ERR337601	Thailand	0.997009
ERR527343	ERR527343	Thailand	0.996942
ERR337606	ERR337606	Thailand	0.996938
ERR111721	ERR111721	Thailand	0.996904
SRR1562970	SRR1562970	Thailand	0.99689
ERR111722	ERR111722	Thailand	0.996859
ERR111725	ERR111725	Thailand	0.996666
ERR1475355	ERR1475355	Thailand	0.996659
ERR111714	ERR111714	Thailand	0.99662
ERR111719	ERR111719	Thailand	0.996601
SRR1562974	SRR1562974	Thailand	0.996533
ERR527376	ERR527376	Thailand	0.996437
ERR527361	ERR527361	Thailand	0.99641
ERR527367	ERR527367	Thailand	0.996292
ERR527352	ERR527352	Thailand	0.995874
ERR337629	ERR337629	Thailand	0.995781
ERR337622	ERR337622	Thailand	0.995729
ERR527362	ERR527362	Thailand	0.995617
ERR527344	ERR527344	Thailand	0.995605
ERR1475351	ERR1475351	Thailand	0.995543
ERR527378	ERR527378	Thailand	0.995531
ERR337603	ERR337603	Thailand	0.995437
ERR527384	ERR527384	Thailand	0.995313
SRR1568229	SRR1568229	Thailand	0.995296
ERR527375	ERR527375	Thailand	0.995283
ERR527345	ERR527345	Thailand	0.995275
ERR527380	ERR527380	Thailand	0.995275
ERR164695	ERR164695	Thailand	0.995241
ERR337619	ERR337619	Thailand	0.995192
ERR337612	ERR337612	Thailand	0.995175
ERR337604	ERR337604	Thailand	0.995097
ERR337618	ERR337618	Thailand	0.994949
ERR337597	ERR337597	Thailand	0.994946
SRR1562845	SRR1562845	Thailand	0.994914
SRR1568180	SRR1568180	Thailand	0.994799
ERR111728	ERR111728	Thailand	0.99467
SRR1568103	SRR1568103	Thailand	0.99461
ERR111713	ERR111713	Thailand	0.994215
ERR337628	ERR337628	Thailand	0.993593
SRR1568154	SRR1568154	Thailand	0.993253
ERR337610	ERR337610	Thailand	0.992772
ERR337626	ERR337626	Thailand	0.992478
ERR773745	ERR773745	Thailand	0.992192
ERR337615	ERR337615	Thailand	0.990122
ERR337616	ERR337616	Thailand	0.989747
SRR1562671	SRR1562671	Thailand	0.989538
ERR527353	ERR527353	Thailand	0.989092
ERR111715	ERR111715	Thailand	0.988511
ERR337611	ERR337611	Thailand	0.988117
ERR1475350	ERR1475350	Thailand	0.986909
ERR527348	ERR527348	Thailand	0.986455
ERR527338	ERR527338	Thailand	0.984858
ERR527377	ERR527377	Thailand	0.972135
ERR527381	ERR527381	Thailand	0.971539
ERR337608	ERR337608	Thailand	0.969792
ERR527365	ERR527365	Thailand	0.967734
ERR527383	ERR527383	Thailand	0.960932
ERR111718	ERR111718	Thailand	0.960364
ERR527339	ERR527339	Thailand	0.956698
ERR527371	ERR527371	Thailand	0.945616
ERR111710	ERR111710	Thailand	0.927306
ERR111712	ERR111712	Thailand	0.926533
ERR337617	ERR337617	Thailand	0.914281
ERR426035	ERR426035	Thailand	0.909264
ERR527356	ERR527356	Thailand	0.880037
ERR337596	ERR337596	Thailand	0.874952
ERR111723	ERR111723	Thailand	0.873524
ERR1475352	ERR1475352	Thailand	0.870078
ERR337625	ERR337625	Thailand	0.86803
ERR111724	ERR111724	Thailand	0.854539
ERR1475354	ERR1475354	Thailand	0.838651
ERR773746	ERR773746	Thailand	0.831714
SRR1568161	SRR1568161	Thailand	0.812574
ERR337621	ERR337621	Thailand	0.80241
ERR111711	ERR111711	Thailand	0.785604
ERR527351	ERR527351	Thailand	0.780921
ERR337613	ERR337613	Thailand	0.766534
ERR337620	ERR337620	Thailand	0.732809
ERR527374	ERR527374	Thailand	0.704381
ERR404246	ERR404246	Thailand	0.671506
SRR1562962	SRR1562962	Thailand	0.669193
SRR1562520	SRR1562520	Thailand	0.647998
ERR337609	ERR337609	Thailand	0.630322
SRR1562959	SRR1562959	Thailand	0.617685
ERR337605	ERR337605	Thailand	0.614129
SRR1568152	SRR1568152	Thailand	0.613995
ERR337595	ERR337595	Thailand	0.607969
ERR1475353	ERR1475353	Thailand	0.595551
ERR111709	ERR111709	Thailand	0.580401
ERR337602	ERR337602	Thailand	0.578317
ERR527350	ERR527350	Thailand	0.575445
ERR111717	ERR111717	Thailand	0.552591
ERR527358	ERR527358	Thailand	0.538045
SRR1568209	SRR1568209	Thailand	0.535196
ERR337614	ERR337614	Thailand	0.514686
ERR527342	ERR527342	Thailand	0.511038
ERR527379	ERR527379	Thailand	0.505774
ERR111726	ERR111726	Thailand	0.504789
SRR1568148	SRR1568148	Thailand	0.460943
ERR111716	ERR111716	Thailand	0.429572
ERR111720	ERR111720	Thailand	0.406609
ERR337623	ERR337623	Thailand	0.356321
SRR1568109	SRR1568109	Thailand	0.28036
PV_PHI-C3	ERR5740813	The Phillipines	3.33067e-16
PV_AFEG-A3	ERR5740703	Uganda	0.997273
PV_AFEG-A8	ERR5740706	Uganda	0.997073
PV_AFEG-A7	ERR5740705	Uganda	0.993168
ERR022866	ERR022866	Vietnam	0.996841
ERR023161	ERR023161	Vietnam	0.996527
ERR021981	ERR021981	Vietnam	0.996264
ERR021982	ERR021982	Vietnam	0.988078
ERR021983	ERR021983	Vietnam	0.979488
ERR388796	ERR388796	Vietnam	0.860829
ERR175494	ERR175494	Vietnam	0.813466
ERR211538	ERR211538	Vietnam	0.748684
ERR490260	ERR490260	Vietnam	0.73426
ERR484719	ERR484719	Vietnam	0.709955
ERR484728	ERR484728	Vietnam	0.683322
ERR171580	ERR171580	Vietnam	0.548001
ERR216527	ERR216527	Vietnam	0.449187
ERR021980	ERR021980	Vietnam	0.409297
