# Supplementary material for: Distinctive genetic structure and selection patterns in Plasmodium vivax from South Asia and East Africa
Source: Nat Commun. 2021 May 26;12:3160. doi: 10.1038/s41467-021-23422-3 (PMC8154914; doi:10.1038/s41467-021-23422-3)
Supplement: Supplementary file 4 — Supplementary Data 2 [file 41467_2021_23422_MOESM4_ESM.xlsx]

## Sheet: SD2
Supplementary Data 2. Top 1% of regions with the highest proportion of pairwise Identity-by-descent
Chr.	Start	End	Pakistan	Afghanistan	India	Ethiopia	Thailand	Cambodia	Papua New Guinea	Malaysia	Peru	Brazil	Colombia	Mexico	Genes	Products
1	150001	160000	0.028	0.032	0.04	0.061	0.008	0.021	0.029	0.05	0.034	0.028	0.039	0.078	PVP01_0103200; PVP01_0103300(CIA2); PVP01_0103400; PVP01_0103500	conserved Plasmodium protein, unknown function; cytosolic iron-sulfur assembly component 2, putative; conserved Plasmodium protein, unknown function; conserved Plasmodium protein, unknown function
2	120001	130000	0.017	0.021	0.014	0.026	0.017	0.053	0.029	0.049	0.034	0.032	0.032	0.078	PVP01_0202400; PVP01_0202500	Plasmodium exported protein, unknown function; Plasmodium exported protein, unknown function
2	140001	150000	0.011	0.016	0.034	0.03	0.022	0.053	0.029	0.047	0.035	0.033	0.047	0.085	PVP01_0202700; PVP01_0202800; PVP01_0202900	28S ribosomal RNA; 5.8S ribosomal RNA; 18S ribosomal RNA
2	150001	160000	0.011	0.016	0.034	0.03	0.021	0.053	0.029	0.047	0.035	0.033	0.043	0.085	PVP01_0203000(MRP1)	multidrug resistance-associated protein 1, putative
2	160001	170000	0.011	0.016	0.026	0.026	0.021	0.053	0.029	0.047	0.034	0.033	0.037	0.078	PVP01_0203100; PVP01_0203200(TatD)	conserved Plasmodium protein, unknown function; TatD-like deoxyribonuclease, putative
2	650001	660000	0.014	0.011	0.011	0.056	0.007	0.026	0.029	0.053	0.037	0.031	0.054	0.085	PVP01_0215500; PVP01_0215600	dynein light chain, putative; dynein heavy chain, putative
2	660001	670000	0.014	0.011	0.011	0.048	0.007	0.026	0.029	0.052	0.037	0.031	0.052	0.085	PVP01_0215600; PVP01_0215700	dynein heavy chain, putative; conserved protein, unknown function
2	720001	730000	0.026	0.032	0.054	0.065	0.018	0.074	0.029	0.05	0.036	0.031	0.043	0.092	PVP01_0216800; PVP01_0216900	Plasmodium exported protein, unknown function; knob-associated histidine-rich protein, putative
3	100001	110000	0.037	0.042	0.046	0.039	0.015	0.026	0.048	0.052	0.034	0.03	0.034	0.098	PVP01_0302000; PVP01_0302100; PVP01_0302200	Plasmodium exported protein (PHIST), unknown function, pseudogene; Plasmodium exported protein (PHIST), unknown function; tRNA Asparagine
3	110001	120000	0.06	0.058	0.06	0.078	0.024	0.079	0.067	0.052	0.041	0.038	0.054	0.098	PVP01_0302300; PVP01_0302400; PVP01_0302500; PVP01_0302600	regulator of chromosome condensation, putative; pre-mRNA splicing factor, putative; conserved Plasmodium protein, unknown function; conserved Plasmodium protein, unknown function
3	120001	130000	0.057	0.079	0.063	0.074	0.022	0.058	0.038	0.053	0.042	0.039	0.058	0.092	PVP01_0302600	conserved Plasmodium protein, unknown function
3	240001	250000	0.04	0.047	0.048	0.048	0.019	0.047	0.038	0.052	0.036	0.035	0.052	0.078	PVP01_0304600(MAg-1); PVP01_0304700(LISP2)	ag-1 blood stage membrane protein homologue; liver specific protein 2, putative
3	250001	260000	0.066	0.063	0.063	0.074	0.024	0.063	0.067	0.053	0.043	0.035	0.058	0.098	PVP01_0304700(LISP2); PVP01_0304800(PRPF8)	liver specific protein 2, putative; pre-mRNA-processing-splicing factor 8, putative
3	640001	650000	0.017	0.016	0.009	0.048	0.012	0.053	0.029	0.052	0.035	0.033	0.039	0.072	PVP01_0314000(CRMP2); PVP01_0314100; PVP01_0314200; PVP01_0314300	cysteine repeat modular protein 2, putative; 30S ribosomal protein S8, putative; prefoldin subunit 3, putative; conserved Plasmodium protein, unknown function
3	650001	660000	0.017	0.016	0.011	0.043	0.01	0.053	0.029	0.052	0.032	0.033	0.034	0.072	PVP01_0314300; PVP01_0314400; PVP01_0314500	conserved Plasmodium protein, unknown function; conserved Plasmodium protein, unknown function; conserved protein, unknown function
3	700001	710000	0.009	0.011	0	0.013	0.01	0.053	0.029	0.047	0.029	0.03	0.034	0.078	PVP01_0315900; PVP01_0316000; PVP01_0316100(AIF); PVP01_0316200; PVP01_0316300	conserved protein, unknown function; conserved Plasmodium protein, unknown function; apoptosis-inducing factor, putative; conserved Plasmodium protein, unknown function; conserved protein, unknown function
3	710001	720000	0.009	0.011	0	0.009	0.014	0.053	0.029	0.049	0.03	0.031	0.034	0.078	PVP01_0316400; PVP01_0316500	phosphoinositide-binding protein, putative; Ham1-like protein, putative
4	180001	190000	0.037	0.042	0.043	0.061	0.019	0.032	0.038	0.05	0.038	0.032	0.052	0.085	PVP01_0404100; PVP01_0404200(TRAG3); PVP01_0404300	PIR protein; tryptophan-rich protein; Plasmodium exported protein, unknown function
4	190001	200000	0.057	0.084	0.068	0.069	0.023	0.089	0.048	0.053	0.042	0.037	0.056	0.078	PVP01_0404300; PVP01_0404400	Plasmodium exported protein, unknown function; Plasmodium exported protein, unknown function
4	200001	210000	0.028	0.058	0.06	0.052	0.022	0.032	0.029	0.05	0.04	0.033	0.049	0.078	PVP01_0404500; PVP01_0404600	hypothetical protein; Plasmodium exported protein, unknown function
4	210001	220000	0.023	0.016	0.054	0.048	0.022	0.047	0.029	0.052	0.039	0.032	0.056	0.092	PVP01_0404700; PVP01_0404800; PVP01_0404900	Plasmodium exported protein, unknown function; Plasmodium exported protein, unknown function; Plasmodium exported protein, unknown function
4	240001	250000	0.014	0.016	0.009	0.03	0.005	0.011	0.029	0.055	0.031	0.029	0.034	0.072	PVP01_0405200; PVP01_0405300(GEXP20); PVP01_0405400(RFC1)	Plasmodium exported protein (PHISTc), unknown function; Plasmodium exported protein (PHISTc), unknown function; replication factor C subunit 1, putative
4	760001	770000	0.048	0.053	0.04	0.056	0.017	0.032	0.038	0.049	0.038	0.035	0.045	0.085	PVP01_0418300(MSP4); PVP01_0418400(MSP5); PVP01_0418500(ADSL); PVP01_0418600	merozoite surface protein 4; merozoite surface protein 5; adenylosuccinate lyase; DNA-directed RNA polymerase III subunit RPC10, putative
5	200001	210000	0.011	0.021	0.014	0.017	0.011	0.026	0.029	0.055	0.034	0.03	0.03	0.098	PVP01_0504600; PVP01_0504700	5.8S ribosomal RNA; 18S ribosomal RNA
5	210001	220000	0.011	0.021	0.02	0.03	0.013	0.032	0.029	0.055	0.034	0.03	0.034	0.098	PVP01_0504800(ETRAMP)	early transcribed membrane protein
5	220001	230000	0.011	0.021	0.023	0.039	0.01	0.021	0.029	0.055	0.032	0.03	0.034	0.092	PVP01_0504900	conserved Plasmodium protein, unknown function
5	380001	390000	0.02	0.011	0.006	0.004	0.008	0.021	0.029	0.055	0.032	0.028	0.028	0.085	PVP01_0508200(HEUL); PVP01_0508300	HECT-like E3 ubiquitin ligase, putative; conserved Plasmodium protein, unknown function
5	480001	490000	0.011	0.011	0.006	0.009	0.008	0.021	0.029	0.055	0.032	0.029	0.03	0.092	PVP01_0511100; PVP01_0511200; PVP01_0511300(VPS15)	RNA-binding protein, putative; RWD domain-containing protein, putative; serine/threonine protein kinase VPS15, putative
5	490001	500000	0.014	0.011	0.006	0.009	0.009	0.021	0.029	0.052	0.032	0.029	0.024	0.098	PVP01_0511300(VPS15); PVP01_0511400; PVP01_0511500(SNRNP40)	serine/threonine protein kinase VPS15, putative; conserved Plasmodium protein, unknown function; U5 small nuclear ribonucleoprotein 40 kDa protein, putative
5	500001	510000	0.017	0.016	0.006	0.009	0.008	0.021	0.029	0.05	0.031	0.029	0.024	0.098	PVP01_0511600(TRP1); PVP01_0511700(SEC23); PVP01_0511800(DLC1)	thrombospondin-related protein 1, putative; protein transport protein SEC23, putative; dynein light chain 1, putative
5	830001	840000	0.011	0.011	0.017	0.009	0.013	0.011	0.029	0.052	0.039	0.032	0.041	0.092	PVP01_0520500(SMC3); PVP01_0520600	structural maintenance of chromosomes protein 3, putative; conserved Plasmodium protein, unknown function
5	840001	850000	0.011	0.011	0.017	0.013	0.013	0.011	0.029	0.052	0.039	0.033	0.039	0.092	PVP01_0520600; PVP01_0520700	conserved Plasmodium protein, unknown function; calmodulin-like protein
5	920001	930000	0.014	0.011	0.017	0.03	0.012	0.011	0.029	0.055	0.032	0.031	0.019	0.072	PVP01_0522900; PVP01_0523000	Plasmodium exported protein (PHIST), unknown function, pseudogene; Plasmodium exported protein (PHIST), unknown function
5	1060001	1070000	0.017	0.016	0.026	0.061	0.018	0.011	0.029	0.05	0.035	0.032	0.037	0.085	PVP01_0526300	conserved Plasmodium protein, unknown function
5	1150001	1160000	0.011	0.011	0.009	0.035	0.014	0.011	0.029	0.05	0.039	0.032	0.032	0.072	PVP01_0527800; PVP01_0527900(BET3); PVP01_0528000	conserved Plasmodium protein, unknown function; trafficking protein particle complex subunit 3, putative; regulator of chromosome condensation, putative
6	820001	830000	0.063	0.068	0.037	0.069	0.015	0.042	0.038	0.049	0.039	0.037	0.054	0.085	PVP01_0620200; PVP01_0620300; PVP01_0620400	conserved Plasmodium protein, unknown function; conserved Plasmodium protein, unknown function; hypothetical protein
6	830001	840000	0.063	0.058	0.046	0.078	0.02	0.047	0.038	0.049	0.038	0.037	0.054	0.092	PVP01_0620400; PVP01_0620500; PVP01_0620600; PVP01_0620700	hypothetical protein; conserved Plasmodium protein, unknown function; conserved Plasmodium protein, unknown function; hypothetical protein
6	840001	850000	0.031	0.037	0.026	0.065	0.016	0.037	0.029	0.047	0.038	0.031	0.039	0.092	PVP01_0620800; PVP01_0620900; PVP01_0621000	conserved Plasmodium protein, unknown function; hypothetical protein; conserved protein, unknown function
6	920001	930000	0.011	0.011	0.02	0.052	0.01	0.016	0.048	0.05	0.04	0.03	0.032	0.072	PVP01_0622700; PVP01_0622800	conserved Plasmodium protein, unknown function; 18S ribosomal RNA
6	930001	940000	0.009	0.011	0.011	0.061	0.009	0.021	0.048	0.053	0.037	0.029	0.034	0.072	PVP01_0622900; PVP01_0623000	5.8S ribosomal RNA; Plasmodium exported protein (PHIST), unknown function
6	940001	950000	0.009	0.011	0.011	0.061	0.01	0.021	0.057	0.05	0.037	0.031	0.034	0.072	PVP01_0623100; PVP01_0623200	Plasmodium exported protein, unknown function; Plasmodium exported protein, unknown function
6	960001	970000	0.014	0.011	0.028	0.061	0.014	0.026	0.057	0.047	0.037	0.031	0.049	0.078	PVP01_0623500	Plasmodium exported protein, unknown function
6	970001	980000	0.014	0.011	0.037	0.061	0.019	0.026	0.057	0.05	0.038	0.031	0.054	0.078	PVP01_0623600; PVP01_0623700	PIR protein; Plasmodium exported protein (PHIST), unknown function
6	980001	990000	0.009	0.011	0.04	0.056	0.02	0.037	0.038	0.055	0.035	0.031	0.047	0.092	PVP01_0623800(DBP); PVP01_0623900(REX4)	duffy binding protein; ring-exported protein 4, putative
6	990001	1000000	0.009	0.011	0.04	0.061	0.02	0.058	0.086	0.053	0.037	0.034	0.058	0.098	PVP01_0624000; PVP01_0624100	Plasmodium exported protein, unknown function; PIR protein
6	1000001	1010000	0.009	0.011	0.04	0.056	0.019	0.042	0.076	0.052	0.037	0.031	0.049	0.085	PVP01_0624100; PVP01_0624200	PIR protein; Plasmodium exported protein, unknown function
7	60001	70000	0.037	0.032	0.017	0.03	0.009	0.042	0.029	0.052	0.036	0.031	0.032	0.072	PVP01_0701100(RBP1b)	reticulocyte binding protein 1b
7	70001	80000	0.037	0.037	0.034	0.039	0.013	0.042	0.029	0.052	0.036	0.033	0.039	0.078	PVP01_0701200(RBP1a)	reticulocyte binding protein 1a
7	310001	320000	0.014	0.016	0.009	0.026	0.007	0.016	0.029	0.049	0.039	0.031	0.037	0.072	PVP01_0705200(LRR9); PVP01_0705300; PVP01_0705400; PVP01_0705500; PVP01_0705600	leucine-rich repeat protein; conserved Plasmodium protein, unknown function; tubulin-specific chaperone, putative; conserved Plasmodium protein, unknown function; conserved Plasmodium protein, unknown function
7	320001	330000	0.014	0.016	0.009	0.017	0.006	0.016	0.029	0.05	0.039	0.031	0.039	0.072	PVP01_0705700; PVP01_0705800; PVP01_0705900(ClpY)	GTPase-activating protein, putative; prefoldin-like protein, putative; ATP-dependent protease ATPase subunit ClpY, putative
7	770001	780000	0.009	0.011	0.006	0.026	0.006	0.011	0.029	0.055	0.033	0.031	0.026	0.078	PVP01_0717300(gammaGCS); PVP01_0717400	gamma-glutamylcysteine synthetase, putative; nucleosome assembly protein 1, putative
7	1130001	1140000	0.026	0.047	0.034	0.039	0.011	0.026	0.029	0.049	0.039	0.031	0.03	0.072	PVP01_0726400(PSD); PVP01_0726500(COX6B); PVP01_0726600; PVP01_0726650; PVP01_0726700	phosphatidylserine decarboxylase, putative; cytochrome c oxidase subunit 6B, putative; conserved Plasmodium protein, unknown function; conserved Plasmodium protein, unknown function; conserved Plasmodium protein, unknown function
7	1210001	1220000	0.057	0.068	0.057	0.065	0.023	0.068	0.067	0.053	0.043	0.037	0.06	0.092	PVP01_0728800(MSP1P); PVP01_0728900(MSP1)	merozoite surface protein 1 paralog; merozoite surface protein 1
7	1410001	1420000	0.017	0.016	0.009	0.035	0.011	0.016	0.029	0.047	0.034	0.037	0.034	0.072	PVP01_0734200; PVP01_0734300	Plasmodium exported protein, unknown function; conserved Plasmodium protein, unknown function
7	1450001	1460000	0.063	0.079	0.051	0.061	0.019	0.042	0.029	0.053	0.037	0.035	0.056	0.085	PVP01_0735000; PVP01_0735100; PVP01_0735200	Plasmodium exported protein, unknown function; Plasmodium exported protein, unknown function; Plasmodium exported protein, unknown function
7	1460001	1470000	0.063	0.079	0.051	0.048	0.017	0.032	0.029	0.053	0.036	0.034	0.054	0.085	PVP01_0735200; PVP01_0735300	Plasmodium exported protein, unknown function; PIR protein
8	20001	30000	0.009	0.011	0.048	0.061	0.018	0.053	0.038	0.05	0.04	0.033	0.041	0.085	PVP01_0800400; PVP01_0800500; PVP01_0800600	Plasmodium exported protein, unknown function; PIR protein; PIR protein
8	30001	40000	0.011	0.011	0.046	0.061	0.018	0.047	0.038	0.049	0.039	0.032	0.041	0.092	PVP01_0800600; PVP01_0800700(RBP2b)	PIR protein; reticulocyte binding protein 2b
8	290001	300000	0.023	0.011	0.006	0.009	0.004	0.016	0.029	0.055	0.035	0.028	0.028	0.078	PVP01_0806600; PVP01_0806700(TMEM147); PVP01_0806800; PVP01_0806900	PPPDE peptidase, putative; transmembrane protein 147, putative; roadblock/LC7 domain-containing protein, putative; rho GTPase-activating protein, putative
8	300001	310000	0.02	0.011	0.006	0.017	0.004	0.011	0.029	0.055	0.033	0.03	0.026	0.072	PVP01_0807000; PVP01_0807100; PVP01_0807200; PVP01_0807300	RING zinc finger protein, putative; conserved protein, unknown function; conserved Plasmodium protein, unknown function; conserved protein, unknown function
8	350001	360000	0.009	0.016	0.006	0.017	0.006	0.026	0.029	0.055	0.031	0.027	0.03	0.078	PVP01_0807800; PVP01_0807900; PVP01_0808000(AP5S1)	zinc finger protein, putative; endonuclease, putative; AP-5 complex subunit sigma-1, putative
8	370001	380000	0.009	0.016	0.006	0.017	0.009	0.037	0.029	0.055	0.034	0.027	0.032	0.078	PVP01_0808300; PVP01_0808400	zinc finger (CCCH type) protein, putative; tubulin beta chain, putative
8	620001	630000	0.011	0.016	0.011	0.022	0.009	0.021	0.029	0.055	0.033	0.031	0.028	0.078	PVP01_0814300(HAP2); PVP01_0814400	male gamete fusion factor HAP2, putative; SPRY domain-containing protein, putative
8	850001	860000	0.014	0.011	0.014	0.017	0.006	0.016	0.029	0.055	0.037	0.029	0.034	0.085	PVP01_0819400(DOZI); PVP01_0819500(SPC25); PVP01_0819600	ATP-dependent RNA helicase DDX6, putative; signal peptidase complex subunit 2, putative; conserved protein, unknown function
8	1610001	1620000	0.048	0.058	0.057	0.069	0.021	0.074	0.029	0.055	0.041	0.036	0.045	0.085	PVP01_0838000; PVP01_0838100	Plasmodium exported protein, unknown function; Plasmodium exported protein, unknown function
9	250001	260000	0.034	0.047	0.031	0.052	0.017	0.047	0.038	0.053	0.035	0.031	0.041	0.078	PVP01_0903800; PVP01_0903900; PVP01_0904000	conserved Plasmodium protein, unknown function; 60S acidic ribosomal protein P1, putative; tRNA Glycine
9	260001	270000	0.043	0.058	0.046	0.078	0.019	0.063	0.048	0.055	0.039	0.033	0.054	0.078	PVP01_0904100; PVP01_0904200(SufD); PVP01_0904300	tRNA Leucine; FeS cluster assembly protein SufD, putative; CPW-WPC family protein
9	270001	280000	0.046	0.058	0.043	0.074	0.022	0.042	0.038	0.052	0.039	0.035	0.056	0.085	PVP01_0904300; PVP01_0904400(ALP2a); PVP01_0904500(CK2beta1)	CPW-WPC family protein; actin-like protein, putative; casein kinase II beta chain, putative
9	470001	480000	0.014	0.021	0.011	0.013	0.006	0.011	0.029	0.055	0.034	0.027	0.026	0.078	PVP01_0908700(MSCS)	mechanosensitive ion channel protein, putative
9	760001	770000	0.009	0.016	0.014	0.009	0.006	0.011	0.029	0.049	0.033	0.03	0.032	0.098	PVP01_0917000(SEC12); PVP01_0917100(FT2); PVP01_0917200(STT3); PVP01_0917300(DPAP1)	guanine nucleotide-exchange factor SEC12, putative; folate transporter 2, putative; dolichyl-diphosphooligosaccharide--protein glycosyltransferase subunit STT3, putative; dipeptidyl aminopeptidase 1, putative
9	770001	780000	0.011	0.016	0.017	0.013	0.006	0.011	0.029	0.05	0.032	0.028	0.032	0.098	PVP01_0917300(DPAP1); PVP01_0917400(HSP101)	dipeptidyl aminopeptidase 1, putative; heat shock protein 101, putative
9	960001	970000	0.014	0.032	0.04	0.052	0.008	0.032	0.029	0.052	0.04	0.03	0.039	0.078	PVP01_0922200(EXP1); PVP01_0922300(GCN20); PVP01_0922400	exported protein 1, putative; protein GCN20, putative; peptidase M16, putative
9	970001	980000	0.017	0.032	0.037	0.052	0.009	0.032	0.029	0.052	0.04	0.03	0.039	0.078	PVP01_0922400	peptidase M16, putative
9	980001	990000	0.017	0.032	0.037	0.043	0.009	0.037	0.029	0.05	0.04	0.03	0.037	0.078	PVP01_0922500; PVP01_0922600; PVP01_0922700(GPI16); PVP01_0922800	serine/threonine protein kinase, putative; conserved protein, unknown function; GPI transamidase component GPI16, putative; JmjC domain-containing protein, putative
9	1780001	1790000	0.011	0.011	0.017	0.009	0.008	0.016	0.029	0.052	0.034	0.027	0.037	0.098	PVP01_0940500; PVP01_0940600(EMC8); PVP01_0940700; PVP01_0940800	conserved Plasmodium protein, unknown function; ER membrane protein complex subunit 8, putative; carbonic anhydrase, putative, pseudogene; V-type proton ATPase subunit F, putative
9	1820001	1830000	0.009	0.011	0.017	0.009	0.005	0.011	0.029	0.05	0.033	0.028	0.034	0.098	PVP01_0941400	conserved Plasmodium protein, unknown function
9	1880001	1890000	0.011	0.021	0.014	0.022	0.005	0.016	0.029	0.055	0.034	0.027	0.03	0.092	PVP01_0942600(IMC1b); PVP01_0942700; PVP01_0942800	inner membrane complex protein 1b, putative; heptatricopeptide repeat-containing protein, putative; conserved Plasmodium protein, unknown function
9	2090001	2100000	0.014	0.011	0.023	0.013	0.004	0.016	0.029	0.05	0.033	0.031	0.028	0.098	PVP01_0947700; PVP01_0947800	dynein light chain, putative; tubulin--tyrosine ligase, putative
9	2140001	2150000	0.014	0.011	0.054	0.061	0.017	0.037	0.048	0.052	0.037	0.03	0.052	0.092	PVP01_0948700(TRAG15)	tryptophan-rich protein
9	2150001	2160000	0.017	0.011	0.06	0.069	0.019	0.047	0.048	0.05	0.037	0.031	0.052	0.092	PVP01_0948800(TRAG16); PVP01_0948900	tryptophan-rich protein; tryptophan-rich protein
10	140001	150000	0.037	0.063	0.048	0.056	0.018	0.063	0.057	0.055	0.036	0.038	0.052	0.098	PVP01_1002500; PVP01_1002600; PVP01_1002700	conserved Plasmodium protein, unknown function; ribosomal protein S16, mitochondrial, putative; conserved Plasmodium protein, unknown function
10	150001	160000	0.02	0.026	0.037	0.048	0.016	0.037	0.067	0.055	0.035	0.034	0.047	0.105	PVP01_1002700; PVP01_1002800; PVP01_1002900(FRM1)	conserved Plasmodium protein, unknown function; SURF1 domain-containing protein, putative; formin 1, putative
10	170001	180000	0.017	0.026	0.02	0.03	0.018	0.042	0.048	0.052	0.04	0.035	0.045	0.092	PVP01_1003200; PVP01_1003300; PVP01_1003400; PVP01_1003500	conserved Plasmodium protein, unknown function; XAP-5 DNA binding protein, putative; conserved Plasmodium protein, unknown function; conserved Plasmodium protein, unknown function
10	180001	190000	0.037	0.047	0.037	0.056	0.022	0.042	0.038	0.053	0.037	0.036	0.054	0.105	PVP01_1003500; PVP01_1003600; PVP01_1003700(PPT)	conserved Plasmodium protein, unknown function; conserved Plasmodium protein, unknown function; phosphoenolpyruvate/phosphate translocator, putative
10	270001	280000	0.014	0.016	0.014	0.052	0.009	0.021	0.076	0.05	0.033	0.037	0.034	0.092	PVP01_1006000; PVP01_1006100; PVP01_1006200; PVP01_1006300(HIP)	tRNA Leucine; tRNA Glutamic acid; conserved Plasmodium protein, unknown function; Hsc70-interacting protein, putative
10	280001	290000	0.014	0.021	0.014	0.052	0.011	0.021	0.076	0.049	0.034	0.037	0.034	0.092	PVP01_1006300(HIP); PVP01_1006400; PVP01_1006500(METAP1a)	Hsc70-interacting protein, putative; conserved Plasmodium protein, unknown function; methionine aminopeptidase 1a, putative
10	290001	300000	0.011	0.021	0.011	0.039	0.01	0.016	0.067	0.05	0.032	0.037	0.03	0.092	PVP01_1006600(USP14); PVP01_1006700(UBC13); PVP01_1006800(MCM3)	ubiquitin carboxyl-terminal hydrolase 14, putative; ubiquitin-conjugating enzyme E2 N, putative; DNA replication licensing factor MCM3, putative
10	300001	310000	0.011	0.016	0.006	0.03	0.01	0.016	0.076	0.053	0.033	0.035	0.032	0.092	PVP01_1006800(MCM3); PVP01_1006900; PVP01_1007000; PVP01_1007100	DNA replication licensing factor MCM3, putative; transmembrane emp24 domain-containing protein, putative; conserved Plasmodium protein, unknown function; conserved protein, unknown function
10	310001	320000	0.011	0.016	0.006	0.039	0.009	0.011	0.076	0.053	0.036	0.034	0.032	0.098	PVP01_1007200	conserved Plasmodium protein, unknown function
10	320001	330000	0.009	0.016	0.009	0.03	0.009	0.011	0.076	0.052	0.036	0.033	0.03	0.092	PVP01_1007200; PVP01_1007250	conserved Plasmodium protein, unknown function; conserved Plasmodium protein, unknown function
10	330001	340000	0.009	0.016	0.009	0.026	0.007	0.011	0.067	0.052	0.031	0.032	0.032	0.092	PVP01_1007300; PVP01_1007400	conserved Plasmodium protein, unknown function; conserved Plasmodium protein, unknown function
10	340001	350000	0.009	0.016	0.009	0.013	0.007	0.011	0.076	0.049	0.031	0.032	0.028	0.092	PVP01_1007500(WDR55); PVP01_1007600(ARF-GAP); PVP01_1007700	WD repeat-containing protein 55, putative; ADP-ribosylation factor GTPase-activating protein, putative; conserved Plasmodium protein, unknown function
10	350001	360000	0.009	0.021	0.009	0.004	0.007	0.011	0.067	0.049	0.032	0.032	0.028	0.092	PVP01_1007800; PVP01_1007900(NEK2); PVP01_1008000(IMC1g); PVP01_1008100	RAP protein, putative; NIMA related kinase 2, putative; inner membrane complex protein 1g, putative; conserved protein, unknown function
10	370001	380000	0.009	0.021	0.011	0.013	0.007	0.026	0.067	0.05	0.03	0.035	0.032	0.085	PVP01_1008400; PVP01_1008500; PVP01_1008600(SMC6)	7-helix-1 protein, putative; conserved protein, unknown function; structural maintenance of chromosomes protein 6, putative
10	380001	390000	0.009	0.021	0.02	0.009	0.008	0.026	0.067	0.05	0.032	0.037	0.034	0.092	PVP01_1008600(SMC6); PVP01_1008700(ACS10)	structural maintenance of chromosomes protein 6, putative; acyl-CoA synthetase, putative
10	390001	400000	0.009	0.011	0.023	0.009	0.01	0.026	0.048	0.049	0.033	0.035	0.034	0.098	PVP01_1008800	zinc finger protein, putative
10	470001	480000	0.017	0.016	0.02	0.061	0.019	0.042	0.048	0.05	0.039	0.035	0.039	0.092	PVP01_1010600; PVP01_1010700; PVP01_1010800; PVP01_1010900(MDR1)	cytochrome c oxidase subunit ApiCOX18, putative; heptatricopeptide repeat-containing protein, putative; mitochondrial-processing peptidase subunit alpha, putative; multidrug resistance protein 1, putative
10	480001	490000	0.014	0.021	0.02	0.048	0.017	0.042	0.048	0.05	0.039	0.037	0.034	0.085	PVP01_1010900(MDR1); PVP01_1011000	multidrug resistance protein 1, putative; zinc finger protein, putative
10	1000001	1010000	0.014	0.016	0.023	0.061	0.012	0.021	0.038	0.047	0.032	0.031	0.041	0.078	PVP01_1023000(TCTP); PVP01_1023100; PVP01_1023200; PVP01_1023300	translationally-controlled tumor protein homolog, putative; small nucleolar RNA snoR04; WD repeat-containing protein, putative; conserved Plasmodium protein, unknown function
10	1010001	1020000	0.014	0.016	0.028	0.061	0.012	0.021	0.038	0.047	0.032	0.031	0.041	0.078	PVP01_1023400	tRNA Leucine
10	1290001	1300000	0.034	0.032	0.028	0.061	0.015	0.021	0.038	0.053	0.032	0.035	0.041	0.085	PVP01_1029900; PVP01_1030000(ATPase3); PVP01_1030100	AN1-type zinc finger protein, putative; cation transporting P-ATPase, putative; conserved Plasmodium protein, unknown function
10	1300001	1310000	0.066	0.089	0.068	0.091	0.022	0.053	0.038	0.053	0.043	0.039	0.06	0.105	PVP01_1030100; PVP01_1030200(RPL31); PVP01_1030300(MyoB)	conserved Plasmodium protein, unknown function; 60S ribosomal protein L31, putative; myosin B, putative
10	1370001	1380000	0.037	0.026	0.046	0.052	0.02	0.037	0.029	0.052	0.038	0.032	0.037	0.085	PVP01_1031800; PVP01_1031900(IspE); PVP01_1032000; PVP01_1032100; PVP01_1032200	conserved Plasmodium protein, unknown function; 4-diphosphocytidyl-2-C-methyl-D-erythritol kinase, putative; 50S ribosomal protein L28, apicoplast, putative; Tim10/DDP family zinc finger protein, putative; DnaJ protein, putative
10	1380001	1390000	0.054	0.068	0.063	0.069	0.023	0.074	0.038	0.055	0.044	0.039	0.058	0.098	PVP01_1032300; PVP01_1032400; PVP01_1032500	conserved protein, unknown function; conserved Plasmodium protein, unknown function; conserved Plasmodium protein, unknown function
10	1390001	1400000	0.034	0.042	0.023	0.056	0.017	0.042	0.029	0.052	0.035	0.032	0.049	0.098	PVP01_1032600(MSP8); PVP01_1032700; PVP01_1032800(MPV17)	merozoite surface protein 8; conserved Plasmodium protein, unknown function; protein Mpv17, putative
10	1400001	1410000	0.04	0.047	0.04	0.069	0.01	0.037	0.029	0.053	0.036	0.031	0.049	0.092	PVP01_1032900; PVP01_1033000(VPS11); PVP01_1033100; PVP01_1033200(CAF1)	HCNGP-like protein; vacuolar protein sorting-associated protein 11, putative; conserved protein, unknown function; chromatin assembly factor 1 subunit A, putative
10	1410001	1420000	0.026	0.026	0.011	0.061	0.007	0.032	0.029	0.052	0.031	0.03	0.041	0.085	PVP01_1033200(CAF1); PVP01_1033300(APC3); PVP01_1033400(RAP2)	chromatin assembly factor 1 subunit A, putative; anaphase-promoting complex subunit 3, putative; rhoptry-associated protein 2
10	1440001	1450000	0.026	0.047	0.046	0.043	0.007	0.026	0.038	0.052	0.034	0.031	0.034	0.092	PVP01_1033900(TRAG18)	tryptophan-rich protein
10	1450001	1460000	0.02	0.047	0.051	0.056	0.009	0.032	0.038	0.052	0.035	0.03	0.032	0.085	PVP01_1034000; PVP01_1034100; PVP01_1034200	Plasmodium exported protein (PHIST), unknown function; Plasmodium exported protein, unknown function; Plasmodium exported protein, unknown function
11	1370001	1380000	0.011	0.021	0.006	0.013	0.009	0.016	0.029	0.055	0.032	0.028	0.022	0.072	PVP01_1132000; PVP01_1132100(TOM40); PVP01_1132200	AP-2 complex subunit alpha, putative; mitochondrial import receptor subunit TOM40, putative; conserved Plasmodium protein, unknown function
11	2040001	2050000	0.02	0.021	0.037	0.048	0.016	0.053	0.029	0.052	0.034	0.033	0.041	0.085	PVP01_1147700; PVP01_1147800	PIR protein; Plasmodium exported protein, unknown function
12	320001	330000	0.011	0.011	0.003	0.017	0.007	0.026	0.029	0.05	0.033	0.029	0.024	0.098	PVP01_1207800(WDR92); PVP01_1207900; PVP01_1208000(P47); PVP01_1208100(P48/45); PVP01_1208200	WD repeat-containing protein 92, putative; conserved Plasmodium protein, unknown function; 6-cysteine protein; 6-cysteine protein; conserved protein, unknown function
12	330001	340000	0.014	0.016	0.009	0.022	0.006	0.026	0.029	0.053	0.033	0.029	0.026	0.098	PVP01_1208300; PVP01_1208400	conserved Plasmodium protein, unknown function; VPS13 domain-containing protein, putative
12	1720001	1730000	0.017	0.037	0.023	0.061	0.006	0.016	0.029	0.049	0.034	0.031	0.03	0.092	PVP01_1242200(UIS2); PVP01_1242300	serine/threonine protein phosphatase UIS2, putative; conserved Plasmodium protein, unknown function
12	1730001	1740000	0.017	0.026	0.017	0.043	0.006	0.016	0.029	0.049	0.033	0.03	0.034	0.098	PVP01_1242300; PVP01_1242400; PVP01_1242500	conserved Plasmodium protein, unknown function; zinc finger protein, putative; conserved Plasmodium protein, unknown function
12	1740001	1750000	0.017	0.016	0.011	0.035	0.007	0.011	0.029	0.05	0.032	0.03	0.037	0.098	PVP01_1242500; PVP01_1242600; PVP01_1242700; PVP01_1242800	conserved Plasmodium protein, unknown function; zinc finger protein, putative; conserved Plasmodium protein, unknown function; YL1 nuclear protein, putative
12	2180001	2190000	0.009	0.016	0.017	0.022	0.007	0.021	0.029	0.055	0.033	0.029	0.028	0.078	PVP01_1253400; PVP01_1253500(NNT)	RAP protein, putative; NAD(P) transhydrogenase, putative
12	2190001	2200000	0.009	0.016	0.02	0.022	0.008	0.026	0.029	0.055	0.033	0.03	0.03	0.078	PVP01_1253600; PVP01_1253700; PVP01_1253800	gamma-tubulin complex component, putative; Yos1-like protein, putative; conserved Plasmodium protein, unknown function
12	2210001	2220000	0.009	0.021	0.017	0.017	0.008	0.016	0.029	0.055	0.033	0.03	0.03	0.078	PVP01_1254000; PVP01_1254100; PVP01_1254200; PVP01_1254300; PVP01_1254400	conserved Plasmodium protein, unknown function; conserved protein, unknown function; conserved Plasmodium protein, unknown function; U1 snRNP-associated protein, putative; conserved Plasmodium protein, unknown function
12	2960001	2970000	0.014	0.016	0.009	0.043	0.007	0.016	0.029	0.05	0.039	0.029	0.043	0.085	PVP01_1270300(CRMP4)	cysteine repeat modular protein 4, putative
12	2980001	2990000	0.046	0.058	0.054	0.056	0.019	0.053	0.029	0.055	0.041	0.032	0.054	0.092	PVP01_1270600; PVP01_1270700	tubulin epsilon chain, putative; conserved Plasmodium protein, unknown function
12	2990001	3000000	0.028	0.032	0.034	0.056	0.013	0.037	0.029	0.052	0.039	0.033	0.049	0.092	PVP01_1270800; PVP01_1270900	KELT protein; hypothetical protein
13	30001	40000	0.04	0.026	0.051	0.065	0.017	0.016	0.038	0.052	0.037	0.036	0.054	0.092	PVP01_1300600(LSAP1); PVP01_1300700; PVP01_1300800	liver stage associated protein 1, putative; Plasmodium exported protein, unknown function; GPN-loop GTPase, putative
13	70001	80000	0.023	0.016	0.026	0.061	0.01	0.011	0.029	0.05	0.033	0.031	0.032	0.065	PVP01_1301600	dynein heavy chain, putative
13	150001	160000	0.054	0.058	0.04	0.061	0.019	0.047	0.029	0.05	0.041	0.038	0.052	0.085	PVP01_1303500(EIF5A); PVP01_1303600(G37); PVP01_1303700; PVP01_1303800	eukaryotic translation initiation factor 5A, putative; sexual stage-specific protein G37, putative; conserved protein, unknown function; cytidine deaminase, putative
13	1290001	1300000	0.011	0.011	0.006	0.017	0.007	0.032	0.029	0.055	0.033	0.027	0.026	0.085	PVP01_1330800(LISP1); PVP01_1330900(UFD1)	liver specific protein 1, putative; ubiquitin fusion degradation protein 1, putative
13	1300001	1310000	0.011	0.011	0.006	0.022	0.006	0.026	0.029	0.055	0.032	0.027	0.017	0.085	PVP01_1330900(UFD1); PVP01_1331000; PVP01_1331100(MCM2); PVP01_1331200	ubiquitin fusion degradation protein 1, putative; ATP synthase-associated protein, putative; DNA replication licensing factor MCM2, putative; conserved protein, unknown function
13	2000001	2010000	0.017	0.047	0.011	0.052	0.013	0.021	0.029	0.047	0.037	0.032	0.037	0.072	PVP01_1345900; PVP01_1346000; PVP01_1346100(SR140)	conserved Plasmodium protein, unknown function; conserved Plasmodium protein, unknown function; U2 snRNP-associated SURP motif-containing protein, putative
13	2010001	2020000	0.051	0.068	0.06	0.082	0.022	0.068	0.048	0.049	0.041	0.04	0.052	0.098	PVP01_1346100(SR140); PVP01_1346200; PVP01_1346300; PVP01_1346400	U2 snRNP-associated SURP motif-containing protein, putative; ribosomal protein S27a, putative; small nucleolar RNA snoR22; zinc finger protein, putative
14	40001	50000	0.009	0.011	0.04	0.052	0.012	0.011	0.029	0.055	0.033	0.03	0.039	0.085	PVP01_1401000; PVP01_1401100; PVP01_1401200	Plasmodium exported protein, unknown function; Plasmodium exported protein, unknown function; Plasmodium exported protein, unknown function
14	50001	60000	0.011	0.011	0.057	0.069	0.02	0.037	0.029	0.052	0.037	0.031	0.052	0.098	PVP01_1401300; PVP01_1401400	Plasmodium exported protein, unknown function; cytoadherence linked asexual protein, CLAG, putative
14	580001	590000	0.009	0.021	0.009	0.026	0.011	0.032	0.029	0.055	0.032	0.029	0.037	0.072	PVP01_1413100; PVP01_1413200; PVP01_1413300; PVP01_1413400(IF2a); PVP01_1413450(ARA1)	GYF domain-containing protein, putative; conserved protein, unknown function; mitochondrial ribosomal protein S35 precursor, putative; translation initiation factor IF-2, putative; apical ring associated protein 1, putative
14	590001	600000	0.009	0.021	0.014	0.03	0.011	0.026	0.029	0.055	0.031	0.029	0.037	0.078	PVP01_1413500; PVP01_1413600(BCKDHA); PVP01_1413700	conserved Plasmodium protein, unknown function; 2-oxoisovalerate dehydrogenase subunit alpha, mitochondrial, putative; conserved Plasmodium protein, unknown function
14	600001	610000	0.009	0.021	0.011	0.026	0.011	0.016	0.029	0.055	0.032	0.029	0.037	0.078	PVP01_1413700; PVP01_1413800(EIF4G)	conserved Plasmodium protein, unknown function; eukaryotic translation initation factor 4 gamma, putative
14	840001	850000	0.011	0.016	0.02	0.026	0.013	0.053	0.029	0.047	0.03	0.027	0.03	0.072	PVP01_1419300(SMC2); PVP01_1419400; PVP01_1419500; PVP01_1419600	structural maintenance of chromosomes protein 2, putative; conserved Plasmodium protein, unknown function; conserved Plasmodium protein, unknown function; conserved protein, unknown function
14	850001	860000	0.011	0.016	0.02	0.056	0.013	0.063	0.029	0.047	0.03	0.027	0.034	0.072	PVP01_1419700(SEC63); PVP01_1419800	translocation protein SEC63, putative; conserved Plasmodium protein, unknown function
14	860001	870000	0.009	0.016	0.02	0.056	0.013	0.063	0.029	0.047	0.029	0.027	0.03	0.072	PVP01_1419900; PVP01_1420000; PVP01_1420100	conserved Plasmodium protein, unknown function; ubiquitin carboxyl-terminal hydrolase MINDY, putative; conserved Plasmodium protein, unknown function
14	870001	880000	0.011	0.016	0.02	0.035	0.013	0.058	0.029	0.049	0.029	0.026	0.026	0.072	PVP01_1420100; PVP01_1420200(TRM1)	conserved Plasmodium protein, unknown function; tRNA (guanine(26)-N(2))-dimethyltransferase, putative
14	1250001	1260000	0.011	0.011	0.017	0.013	0.016	0.053	0.029	0.047	0.034	0.032	0.03	0.072	PVP01_1429100(EMC1); PVP01_1429200	ER membrane protein complex subunit 1, putative; mitochondrial carrier protein, putative
14	1280001	1290000	0.011	0.021	0.023	0.026	0.018	0.037	0.029	0.05	0.035	0.037	0.028	0.085	PVP01_1429800(PPM7); PVP01_1429900(AQP2)	protein phosphatase PPM7, putative; aquaporin, putative
14	1290001	1300000	0.011	0.021	0.02	0.035	0.02	0.037	0.029	0.049	0.035	0.037	0.028	0.078	PVP01_1430000(PPM5); PVP01_1430100(ABCK1)	protein phosphatase PPM5, putative; ABC1 family, putative
14	1300001	1310000	0.011	0.016	0.02	0.052	0.022	0.042	0.029	0.049	0.034	0.037	0.026	0.078	PVP01_1430100(ABCK1); PVP01_1430200; PVP01_1430300	ABC1 family, putative; 50S ribosomal protein L33, putative; acyl-CoA binding protein, putative
14	1310001	1320000	0.011	0.011	0.017	0.043	0.021	0.047	0.029	0.047	0.034	0.037	0.019	0.078	PVP01_1430400(JmjC1); PVP01_1430500	JmjC domain-containing protein, putative; conserved Plasmodium protein, unknown function
14	1320001	1330000	0.011	0.011	0.017	0.035	0.021	0.047	0.029	0.047	0.034	0.035	0.024	0.078	PVP01_1430500; PVP01_1430600(RUVB1); PVP01_1430700	conserved Plasmodium protein, unknown function; RuvB-like helicase 1, putative; peptidase family C50, putative
14	1330001	1340000	0.011	0.011	0.02	0.03	0.022	0.047	0.029	0.052	0.036	0.032	0.026	0.085	PVP01_1430700	peptidase family C50, putative
14	1350001	1360000	0.014	0.011	0.017	0.03	0.02	0.042	0.029	0.053	0.035	0.031	0.032	0.078	PVP01_1431000; PVP01_1431100	conserved Plasmodium protein, unknown function; conserved protein, unknown function
14	1370001	1380000	0.02	0.021	0.011	0.035	0.017	0.026	0.029	0.055	0.034	0.028	0.032	0.072	PVP01_1431300; PVP01_1431400(GAT); PVP01_1431500; PVP01_1431600(EIF3A)	tetratricopeptide repeat protein, putative; glycerol-3-phosphate 1-O-acyltransferase, putative; SND2 domain-containing protein, putative; eukaryotic translation initiation factor 3 subunit A, putative
14	1380001	1390000	0.014	0.011	0.023	0.026	0.018	0.026	0.029	0.055	0.033	0.028	0.037	0.072	PVP01_1431600(EIF3A); PVP01_1431700(SDHB)	eukaryotic translation initiation factor 3 subunit A, putative; succinate dehydrogenase [ubiquinone] iron-sulfur subunit, mitochondrial, putative
14	2810001	2820000	0.014	0.021	0.009	0.017	0.007	0.016	0.038	0.05	0.039	0.029	0.026	0.078	PVP01_1465800; PVP01_1465900; PVP01_1466000(RPT6); PVP01_1466100	conserved Plasmodium protein, unknown function; conserved Plasmodium protein, unknown function; 26S protease regulatory subunit 8, putative; conserved Plasmodium protein, unknown function
14	2860001	2870000	0.009	0.011	0.003	0.017	0.009	0.016	0.076	0.05	0.035	0.032	0.03	0.072	PVP01_1467200(G377)	osmiophilic body protein G377, putative
14	2870001	2880000	0.009	0.011	0.006	0.017	0.009	0.011	0.086	0.05	0.038	0.035	0.034	0.072	PVP01_1467300; PVP01_1467400(VPS26)	CSC1-like protein, putative; vacuolar protein sorting-associated protein 26, putative
14	2880001	2890000	0.009	0.011	0.006	0.026	0.009	0.016	0.086	0.052	0.037	0.038	0.032	0.072	PVP01_1467500; PVP01_1467600; PVP01_1467700; PVP01_1467800	conserved Plasmodium protein, unknown function; AP-3 complex subunit sigma, putative; translation initiation factor eIF-2B subunit beta, putative; transcription initiation factor IIA subunit 2, putative
14	2890001	2900000	0.009	0.011	0.003	0.022	0.009	0.016	0.086	0.052	0.037	0.037	0.03	0.072	PVP01_1467800; PVP01_1467900; PVP01_1468000	transcription initiation factor IIA subunit 2, putative; DNA repair protein rhp16, putative; conserved protein, unknown function
14	2900001	2910000	0.011	0.011	0.009	0.026	0.007	0.016	0.086	0.05	0.036	0.037	0.03	0.072	PVP01_1468000; PVP01_1468100; PVP01_1468200; PVP01_1468300	conserved protein, unknown function; HSP20-like chaperone, putative; conserved Plasmodium protein, unknown function; coronin, putative
14	2910001	2920000	0.017	0.011	0.011	0.022	0.007	0.016	0.086	0.05	0.036	0.037	0.032	0.072	PVP01_1468400(TMK); PVP01_1468500; PVP01_1468600(DRS1)	thymidylate kinase, putative; conserved Plasmodium protein, unknown function; ATP-dependent RNA helicase DRS1, putative
14	2920001	2930000	0.017	0.011	0.011	0.026	0.007	0.016	0.086	0.053	0.035	0.035	0.032	0.072	PVP01_1468700; PVP01_1468800(aTrpRS); PVP01_1468900	conserved Plasmodium protein, unknown function; tryptophan--tRNA ligase, putative; conserved Plasmodium protein, unknown function
14	2930001	2940000	0.014	0.011	0.014	0.022	0.007	0.011	0.086	0.053	0.033	0.034	0.03	0.078	PVP01_1469000; PVP01_1469100; PVP01_1469200(RON3)	tRNA Valine; tRNA Glutamine; rhoptry neck protein 3, putative
14	2940001	2950000	0.014	0.011	0.014	0.017	0.007	0.016	0.076	0.049	0.035	0.032	0.03	0.078	PVP01_1469200(RON3); PVP01_1469300	rhoptry neck protein 3, putative; conserved Plasmodium protein, unknown function
14	3000001	3010000	0.011	0.011	0.048	0.065	0.022	0.074	0.076	0.052	0.04	0.037	0.047	0.092	PVP01_1470100(TRAG24); PVP01_1470200; PVP01_1470300; PVP01_1470400	tryptophan-rich protein; Plasmodium exported protein, unknown function; Plasmodium exported protein (PHIST), unknown function; Plasmodium exported protein, unknown function
14	3010001	3020000	0.006	0.005	0.054	0.065	0.022	0.084	0.076	0.053	0.041	0.036	0.045	0.092	PVP01_1470400; PVP01_1470500; PVP01_1470600	Plasmodium exported protein, unknown function; Plasmodium exported protein, unknown function; Plasmodium exported protein (PHIST), unknown function
