# Supplementary material for: Distinctive genetic structure and selection patterns in Plasmodium vivax from South Asia and East Africa
Source: Nat Commun. 2021 May 26;12:3160. doi: 10.1038/s41467-021-23422-3 (PMC8154914; doi:10.1038/s41467-021-23422-3)
Supplement: Supplementary file 5 — Supplementary Data 3 [file 41467_2021_23422_MOESM5_ESM.xlsx]

## Sheet: SD3
Supplementary Data 3. Population differentiation (Fst) analysis
Chr	Position	Reference	Alternative	Effect	AA Change	Gene Name	Gene ID	Fst	Region
7	510043	C	T	Inter	NA	NA	NA	1	East Africa
11	1448703	G	C	Syn	L1616	PVP01_1133700	PVP01_1133700	1	South America
6	669053	A	G	Inter	NA	NA	NA	0.99	South America
11	1256157	A	G	Syn	A145	MSP10	PVP01_1129100	0.99	South America
11	1261039	T	G	Inter	NA	NA	NA	0.99	South America
11	1272806	G	A	Non Syn	E1074K	PVP01_1129700	PVP01_1129700	0.99	South America
11	1276259	A	T	Non Syn	T2225S	PVP01_1129700	PVP01_1129700	0.99	South America
12	327858	G	A	Non Syn	R418K	P48/45	PVP01_1208100	0.99	South America
12	2127660	C	T	Inter	NA	NA	NA	0.99	South America
13	337753	A	C	Non Syn	K1719N	CRMP3	PVP01_1307300	0.99	South America
14	1313512	A	G	Intron	NA	JmjC1	PVP01_1430400	0.99	South America
11	1474601	T	C	Inter	NA	NA	NA	0.98	South America
12	321295	G	A	Inter	NA	NA	NA	0.98	South America
12	323603	C	T	Non Syn	L24F	P47	PVP01_1208000	0.98	South America
12	323611	A	G	Syn	T26	P47	PVP01_1208000	0.98	South America
12	338808	G	A	Syn	C3664	PVP01_1208400	PVP01_1208400	0.98	South America
7	512387	C	T	Inter	NA	NA	NA	0.97	East Africa
7	747983	G	A	Syn	K574	PVP01_0716800	PVP01_0716800	0.97	South America
7	747984	G	A	Non Syn	G575S	PVP01_0716800	PVP01_0716800	0.97	South America
11	1246228	T	A	Inter	NA	NA	NA	0.97	South America
11	1246557	C	G	Inter	NA	NA	NA	0.97	South America
11	1483830	A	G	Non Syn	K579R	PVP01_1134800	PVP01_1134800	0.97	South America
13	336962	G	A	Non Syn	V1456M	CRMP3	PVP01_1307300	0.97	South America
4	652108	G	C	Non Syn	L158V	P230p	PVP01_0415900	0.96	South America
6	646355	C	T	Non Syn	M236I	PVP01_0615300	PVP01_0615300	0.96	East Africa
7	509284	C	T	Non Syn	D118N	PVP01_0709900	PVP01_0709900	0.96	East Africa
9	644970	G	A	Non Syn	S5337N	PVP01_0913800	PVP01_0913800	0.96	Southern SEA
9	826837	C	G	Inter	NA	NA	NA	0.96	South America
12	424886	A	T	Non Syn	R195W	PVP01_1210400	PVP01_1210400	0.96	South America
14	1322275	C	A	Non Syn	L1067I	PVP01_1430500	PVP01_1430500	0.96	South America
5	618291	T	G	Non Syn	F165V	PVP01_0514700	PVP01_0514700	0.95	South Asia
7	509311	A	G	Non Syn	Y109H	PVP01_0709900	PVP01_0709900	0.95	East Africa
7	509312	G	A	Syn	L108	PVP01_0709900	PVP01_0709900	0.95	East Africa
9	878674	C	G	Non Syn	G517A	PVP01_0920200	PVP01_0920200	0.95	South America
11	1253949	G	A	Inter	NA	NA	NA	0.95	South America
11	1440215	G	T	Inter	NA	NA	NA	0.95	South America
6	667777	T	A	Inter	NA	NA	NA	0.94	South America
8	556253	G	A	Non Syn	S150N	PVP01_0813100	PVP01_0813100	0.94	South America
14	823560	C	T	Syn	R39	PVP01_1418900	PVP01_1418900	0.94	South America
6	665510	G	T	Non Syn	R211L	PVP01_0615800	PVP01_0615800	0.93	South America
7	499047	T	G	Non Syn	I1234S	CRMP1	PVP01_0709800	0.93	East Africa
13	1169523	A	G	Inter	NA	NA	NA	0.93	South America
5	1071079	T	G	Intron	NA	PVP01_0526400	PVP01_0526400	0.92	East Africa
8	876880	C	T	Syn	L2897	Cap380	PVP01_0819800	0.92	South America
11	1265741	A	T	Non Syn	N236I	PVP01_1129500	PVP01_1129500	0.92	South America
12	329689	G	A	Syn	K179	PVP01_1208200	PVP01_1208200	0.92	South America
12	333050	A	T	Inter	NA	NA	NA	0.92	South America
14	762736	G	A	Inter	NA	NA	NA	0.92	South America
6	665452	G	A	Non Syn	A192T	PVP01_0615800	PVP01_0615800	0.91	South America
7	514538	A	G	Syn	L14	PVP01_0710100	PVP01_0710100	0.91	East Africa
9	1198207	T	C	Inter	NA	NA	NA	0.91	South America
10	808268	C	A	Non Syn	Q413K	GAP40	PVP01_1018200	0.91	Southern SEA
11	1448967	C	T	Syn	D1704	PVP01_1133700	PVP01_1133700	0.91	South America
11	1489148	T	C	Non Syn	V793A	NAR1	PVP01_1134900	0.91	South America
11	1514101	T	C	Non Syn	N319D	ApiAP2	PVP01_1135300	0.91	South America
14	1923997	T	G	Non Syn	M246L	PVP01_1444400	PVP01_1444400	0.91	East Africa
14	1923998	C	G	Syn	T245	PVP01_1444400	PVP01_1444400	0.91	East Africa
14	1924051	T	C	Non Syn	T228A	PVP01_1444400	PVP01_1444400	0.91	East Africa
14	2662513	G	T	Syn	R521	PVP01_1461600	PVP01_1461600	0.91	South America
4	401622	C	T	Syn	N679	ACS9	PVP01_0409900	0.9	East Africa
5	574992	A	T	Syn	I24	PVP01_0513700	PVP01_0513700	0.9	South America
7	507890	T	A	Syn	P582	PVP01_0709900	PVP01_0709900	0.9	East Africa
9	1728961	C	T	Inter	NA	NA	NA	0.9	South America
12	770010	A	C	Syn	A350	TRAP	PVP01_1218700	0.9	South America
13	334917	T	G	Non Syn	M774R	CRMP3	PVP01_1307300	0.9	East Africa
13	1045555	C	G	Non Syn	A151G	PVP01_1323200	PVP01_1323200	0.9	South America
14	1071214	C	T	Non Syn	V217I	DMT1	PVP01_1424900	0.9	SEA
14	1262911	G	C	Non Syn	S646C	CUL1	PVP01_1429300	0.9	Southern SEA
14	2662867	T	A	Non Syn	I403L	PVP01_1461600	PVP01_1461600	0.9	South America
14	2793222	C	G	Inter	NA	NA	NA	0.9	Southern SEA
7	556907	C	G	Non Syn	M709I	PVP01_0711500	PVP01_0711500	0.89	East Africa
8	1255798	T	C	Syn	N1014	PVP01_0828900	PVP01_0828900	0.89	South America
11	1190787	G	C	Intron	NA	PVP01_1126900	PVP01_1126900	0.89	South America
11	1262951	G	A	Non Syn	P20S	PVP01_1129400	PVP01_1129400	0.89	South America
11	1532290	C	G	Non Syn	Q559E	PVP01_1135600	PVP01_1135600	0.89	South America
11	1695821	A	T	Non Syn	F3195I	PVP01_1139900	PVP01_1139900	0.89	South America
13	610100	C	A	Non Syn	K841N	PVP01_1313400	PVP01_1313400	0.89	East Africa
14	1624579	G	A	Inter	NA	NA	NA	0.89	South America
5	441228	T	A	Non Syn	M362K	NT2	PVP01_0509900	0.88	Southern SEA
5	1093267	A	G	Syn	Q2518	PVP01_0526800	PVP01_0526800	0.88	Southern SEA
6	646864	C	T	Non Syn	D67N	PVP01_0615300	PVP01_0615300	0.88	East Africa
9	1325149	G	A	Inter	NA	NA	NA	0.88	South America
9	1729971	G	C	Inter	NA	NA	NA	0.88	South America
11	1075544	C	G	Non Syn	S455R	PVP01_1124700	PVP01_1124700	0.88	East Africa
12	314694	G	C	Syn	L369	TOP3	PVP01_1207700	0.88	South America
13	1551996	C	T	Inter	NA	NA	NA	0.88	South America
14	934893	C	A	Non Syn	L1389I	PVP01_1421500	PVP01_1421500	0.88	South America
5	1067476	C	T	Non Syn	E158K	PVP01_0526300	PVP01_0526300	0.87	East Africa
8	1468987	C	G	Non Syn	Q3497E	PVP01_0834700	PVP01_0834700	0.87	Southern SEA
9	1062948	C	T	Syn	Y1425	CDPK7	PVP01_0923700	0.87	South America
10	753644	G	A	Inter	NA	NA	NA	0.87	South America
11	917226	A	T	Non Syn	F1138L	PK4	PVP01_1121300	0.87	East Africa
11	1458600	C	T	Inter	NA	NA	NA	0.87	South America
14	1869272	A	G	Syn	Y63	PVP01_1442900	PVP01_1442900	0.87	South America
2	688071	G	A	Non Syn	V867M	AP2-L	PVP01_0216000	0.86	Southern SEA
3	553010	C	G	Non Syn	F54L	PVP01_0312700	PVP01_0312700	0.86	South America
5	722792	T	G	Non Syn	I172L	PVP01_0517200	PVP01_0517200	0.86	East Africa
6	203682	C	T	Syn	R296	PVP01_0604900	PVP01_0604900	0.86	South America
7	494782	C	T	Inter	NA	NA	NA	0.86	East Africa
7	521543	G	T	Inter	NA	NA	NA	0.86	East Africa
8	189114	C	G	Non Syn	S1804T	PVP01_0803900	PVP01_0803900	0.86	South America
8	829137	G	C	Non Syn	D657H	PVP01_0818900	PVP01_0818900	0.86	South America
9	582923	A	G	Non Syn	R340G	PVP01_0912400	PVP01_0912400	0.86	South America
10	788144	G	A	Non Syn	D132N	PhLP3	PVP01_1017600	0.86	South America
11	1281911	G	A	Syn	D159	PVP01_1129900	PVP01_1129900	0.86	South America
12	98161	G	A	Non Syn	V191I	PVP01_1202300	PVP01_1202300	0.86	Southern SEA
12	98194	G	T	Non Syn	D202Y	PVP01_1202300	PVP01_1202300	0.86	South America
12	467311	C	A	Syn	V2447	PVP01_1211000	PVP01_1211000	0.86	South America
12	488182	A	G	Inter	NA	NA	NA	0.86	South America
13	334457	A	G	Non Syn	K621E	CRMP3	PVP01_1307300	0.86	East Africa
13	815101	C	G	Syn	S452	PVP01_1317300	PVP01_1317300	0.86	Southern SEA
14	1070933	A	T	Non Syn	S310R	DMT1	PVP01_1424900	0.86	SEA
4	401608	T	C	Syn	L675	ACS9	PVP01_0409900	0.85	East Africa
6	661527	C	G	Non Syn	S273C	RPN9	PVP01_0615600	0.85	East Africa
6	674658	C	T	Inter	NA	NA	NA	0.85	South America
7	298398	C	T	Non Syn	S816N	PVP01_0705100	PVP01_0705100	0.85	Southern SEA
8	1051697	T	C	Non Syn	V252A	FNT	PVP01_0823500	0.85	South America
9	892855	G	C	Non Syn	Q1053H	PVP01_0920500	PVP01_0920500	0.85	South America
11	438777	C	T	Inter	NA	NA	NA	0.85	East Africa
11	1321844	A	G	Intron	NA	GPI1	PVP01_1130600	0.85	South America
11	1539542	A	G	Non Syn	D669G	ROP14	PVP01_1135800	0.85	South America
12	362687	G	A	Inter	NA	NA	NA	0.85	South America
14	934186	G	A	Non Syn	G1153E	PVP01_1421500	PVP01_1421500	0.85	Southern SEA
14	1818379	C	G	Non Syn	G1531R	PVP01_1441700	PVP01_1441700	0.85	South America
14	1924658	C	T	Syn	E25	PVP01_1444400	PVP01_1444400	0.85	East Africa
14	2258206	C	T	Syn	H2330	AARP1	PVP01_1451700	0.85	South America
14	2595663	C	T	Inter	NA	NA	NA	0.85	South America
2	211376	G	C	Intron	NA	PIP5K	PVP01_0204500	0.84	South America
8	675733	T	C	Inter	NA	NA	NA	0.84	South America
8	879514	T	C	Inter	NA	NA	NA	0.84	South America
10	1229415	A	T	Non Syn	N332K	ALP2b	PVP01_1028800	0.84	South America
11	800639	C	T	Inter	NA	NA	NA	0.84	Southern SEA
11	1283422	G	A	Syn	E57	ACS12	PVP01_1130000	0.84	South America
12	311676	C	A	Non Syn	L188M	NT1	PVP01_1207600	0.84	Southern SEA
12	323612	G	A	Non Syn	E27K	P47	PVP01_1208000	0.84	South America
12	524330	T	A	Non Syn	M872K	ApiAP2	PVP01_1211900	0.84	South America
12	1869662	T	C	Non Syn	V414A	PVP01_1245200	PVP01_1245200	0.84	East Africa
2	155305	G	T	Non Syn	L1207I	MRP1	PVP01_0203000	0.83	SEA
2	211461	C	A	Intron	NA	PIP5K	PVP01_0204500	0.83	South America
4	308246	A	G	Intron	NA	CDPK1	PVP01_0407500	0.83	East Africa
4	427365	C	A	Inter	NA	NA	NA	0.83	South America
4	619862	A	G	Non Syn	S932G	PVP01_0415200	PVP01_0415200	0.83	Southern SEA
5	286241	A	T	Non Syn	I83F	PDI8	PVP01_0506500	0.83	South Asia
5	685274	A	T	Non Syn	D460E	PVP01_0516500	PVP01_0516500	0.83	South America
6	668360	G	T	Non Syn	T65K	P28	PVP01_0616000	0.83	South Asia
7	496859	A	G	Non Syn	T505A	CRMP1	PVP01_0709800	0.83	South America
8	878316	T	C	Syn	D3375	Cap380	PVP01_0819800	0.83	South America
9	1179972	C	A	Non Syn	V799L	ATG7	PVP01_0926800	0.83	South America
9	1199491	C	T	Non Syn	E572K	PVP01_0927300	PVP01_0927300	0.83	South America
10	791831	C	A	Inter	NA	NA	NA	0.83	South America
11	1172475	C	T	Non Syn	P764L	ApiAP2	PVP01_1126600	0.83	South America
11	1395450	C	A	Non Syn	G1232V	TLP	PVP01_1132600	0.83	South America
11	1548390	A	T	Inter	NA	NA	NA	0.83	South America
11	1557314	C	A	Non Syn	N125K	P12	PVP01_1136400	0.83	South America
12	920436	A	G	Non Syn	L74S	PVP01_1223700	PVP01_1223700	0.83	Southern SEA
12	1304914	T	C	Inter	NA	NA	NA	0.83	South America
13	1006493	A	C	Inter	NA	NA	NA	0.83	East Africa
13	1580838	A	T	Non Syn	T2198S	PVP01_1336500	PVP01_1336500	0.83	South America
14	768196	C	T	Non Syn	S21F	PVP01_1417600	PVP01_1417600	0.83	South America
1	866996	G	A	Non Syn	A83T	WARP	PVP01_0118900	0.82	South America
2	156287	C	A	Syn	V879	MRP1	PVP01_0203000	0.82	SEA
2	161531	G	A	Inter	NA	NA	NA	0.82	SEA
3	645312	A	G	Inter	NA	NA	NA	0.82	Southern SEA
6	535365	A	G	Inter	NA	NA	NA	0.82	East Africa
6	647168	C	G	Inter	NA	NA	NA	0.82	East Africa
7	496172	C	G	Non Syn	Q276E	CRMP1	PVP01_0709800	0.82	South America
7	547070	G	A	Non Syn	V582I	PVP01_0711000	PVP01_0711000	0.82	South America
8	1430726	T	C	Inter	NA	NA	NA	0.82	Southern SEA
11	1400059	G	C	Inter	NA	NA	NA	0.82	South America
11	1625978	G	A	Non Syn	A418T	SPT5	PVP01_1138300	0.82	South America
12	398922	A	T	Intron	NA	TRX2	PVP01_1209700	0.82	South America
12	1521747	T	C	Non Syn	I152V	PVP01_1238400	PVP01_1238400	0.82	South America
13	837176	A	T	Inter	NA	NA	NA	0.82	Southern SEA
14	526725	A	G	Inter	NA	NA	NA	0.82	Southern SEA
14	2221345	A	G	Inter	NA	NA	NA	0.82	South America
2	158223	G	A	Non Syn	T234M	MRP1	PVP01_0203000	0.81	SEA
4	401595	C	T	Syn	Y670	ACS9	PVP01_0409900	0.81	East Africa
5	1065815	G	T	Non Syn	S711R	PVP01_0526300	PVP01_0526300	0.81	South America
5	1069660	A	G	Inter	NA	NA	NA	0.81	East Africa
5	1071391	A	T	Non Syn	I285F	PVP01_0526400	PVP01_0526400	0.81	Southern SEA
5	1072245	G	A	Inter	NA	NA	NA	0.81	East Africa
8	1243000	A	G	Non Syn	F801S	PVP01_0828800	PVP01_0828800	0.81	South America
8	1496676	G	C	Intron	NA	EF-Ts	PVP01_0835200	0.81	South America
9	1138842	G	C	Non Syn	K875N	PVP01_0925500	PVP01_0925500	0.81	South America
9	1849667	C	G	Non Syn	Q2294E	PVP01_0941700	PVP01_0941700	0.81	Southern SEA
11	1075389	G	A	Non Syn	E404K	PVP01_1124700	PVP01_1124700	0.81	South America
11	1393410	C	G	Non Syn	S477W	PVP01_1132500	PVP01_1132500	0.81	South America
11	1442157	C	A	Inter	NA	NA	NA	0.81	South America
11	1548740	G	T	Inter	NA	NA	NA	0.81	South America
12	323703	G	C	Non Syn	S57T	P47	PVP01_1208000	0.81	South Asia
13	336960	C	A	Non Syn	T1455K	CRMP3	PVP01_1307300	0.81	South Asia
13	1197828	C	A	Non Syn	M208I	P113	PVP01_1328200	0.81	Southern SEA
14	100106	G	A	Inter	NA	NA	NA	0.81	Southern SEA
14	993716	C	T	Intron	NA	PVP01_1422800	PVP01_1422800	0.81	Southern SEA
14	1296340	T	C	Syn	S205	PPM5	PVP01_1430000	0.81	East Africa
14	1923223	G	A	Non Syn	P504S	PVP01_1444400	PVP01_1444400	0.81	East Africa
7	525785	T	C	Syn	A1270	PVP01_0710500	PVP01_0710500	0.8	East Africa
8	1546904	T	C	Non Syn	M329V	PVP01_0836700	PVP01_0836700	0.8	South America
10	959263	C	T	Syn	K6775	PVP01_1022500	PVP01_1022500	0.8	Southern SEA
10	1228948	T	C	Non Syn	D488G	ALP2b	PVP01_1028800	0.8	South America
11	165575	A	G	Inter	NA	NA	NA	0.8	Southern SEA
11	1097071	G	A	Inter	NA	NA	NA	0.8	East Africa
11	1316506	C	T	Intron	NA	PVP01_1130500	PVP01_1130500	0.8	South America
11	1492803	C	A	Syn	I874	PVP01_1135000	PVP01_1135000	0.8	South America
11	1569938	C	G	Inter	NA	NA	NA	0.8	South America
11	1713392	G	A	Inter	NA	NA	NA	0.8	South America
11	1713393	C	T	Inter	NA	NA	NA	0.8	South America
12	367955	G	A	Inter	NA	NA	NA	0.8	South America
12	457790	C	T	Inter	NA	NA	NA	0.8	South America
12	764537	C	A	Non Syn	S126I	PVP01_1218600	PVP01_1218600	0.8	South America
12	769516	A	G	Non Syn	I186V	TRAP	PVP01_1218700	0.8	South America
12	1592724	C	A	Inter	NA	NA	NA	0.8	South America
13	432026	T	C	Inter	NA	NA	NA	0.8	East Africa
14	556784	C	G	Non Syn	I343M	PVP01_1412600	PVP01_1412600	0.8	South America
14	688845	T	G	Inter	NA	NA	NA	0.8	Southern SEA
14	1851679	C	G	Inter	NA	NA	NA	0.8	East Africa
14	2465973	G	C	Syn	L223	ACS11	PVP01_1456900	0.8	South America
14	2663285	C	A	Non Syn	K263N	PVP01_1461600	PVP01_1461600	0.8	South America
1	633182	A	C	Non Syn	N374T	PVP01_0114200	PVP01_0114200	0.79	East Africa
3	542896	G	C	Inter	NA	NA	NA	0.79	South America
5	388955	T	A	Non Syn	E312V	PVP01_0508300	PVP01_0508300	0.79	Southern SEA
5	658109	A	G	Non Syn	Y151H	PVP01_0515600	PVP01_0515600	0.79	Southern SEA
6	267928	C	T	Inter	NA	NA	NA	0.79	East Africa
6	582427	G	C	Spl-Int	NA	PVP01_0613700	PVP01_0613700	0.79	South America
7	562688	C	G	Inter	NA	NA	NA	0.79	SEA
8	710743	T	C	Non Syn	I171M	PVP01_0816200	PVP01_0816200	0.79	Southern SEA
9	1404621	G	A	Syn	S42	PVP01_0932800	PVP01_0932800	0.79	South America
11	1266124	G	T	Non Syn	G364W	PVP01_1129500	PVP01_1129500	0.79	South Asia
11	1609832	C	A	Inter	NA	NA	NA	0.79	East Africa
11	1660855	G	A	Intron	NA	PVP01_1139300	PVP01_1139300	0.79	South America
12	327236	A	C	Non Syn	N211H	P48/45	PVP01_1208100	0.79	South America
12	383491	T	C	Non Syn	K44E	UBC	PVP01_1209300	0.79	South America
12	683687	T	C	Non Syn	N329D	PVP01_1216400	PVP01_1216400	0.79	South America
12	1050394	T	C	Inter	NA	NA	NA	0.79	South America
12	1106072	A	C	Non Syn	I1340M	PVP01_1227800	PVP01_1227800	0.79	Southern SEA
12	1470684	G	T	Non Syn	D2074E	ACC	PVP01_1237200	0.79	SEA
13	335184	C	T	Non Syn	S863F	CRMP3	PVP01_1307300	0.79	South America
13	426056	A	G	Non Syn	D2451G	PVP01_1309200	PVP01_1309200	0.79	South America
13	1284357	C	T	Inter	NA	NA	NA	0.79	East Africa
14	722575	A	T	Inter	NA	NA	NA	0.79	South America
14	1233849	C	T	Inter	NA	NA	NA	0.79	East Africa
14	2695586	G	A	Syn	R72	PVP01_1462600	PVP01_1462600	0.79	East Africa
14	2695595	G	A	Syn	K75	PVP01_1462600	PVP01_1462600	0.79	East Africa
14	2695596	C	T	Non Syn	H76Y	PVP01_1462600	PVP01_1462600	0.79	East Africa
1	746509	G	A	Syn	D130	g-tub	PVP01_0116500	0.78	South America
6	564212	G	C	Intron	NA	PVP01_0613100	PVP01_0613100	0.78	East Africa
6	647572	G	C	Inter	NA	NA	NA	0.78	East Africa
7	418788	G	C	Inter	NA	NA	NA	0.78	East Africa
8	675740	T	C	Inter	NA	NA	NA	0.78	South America
8	1546424	C	G	Non Syn	E489Q	PVP01_0836700	PVP01_0836700	0.78	South America
9	395581	C	A	Syn	P404	PVP01_0907400	PVP01_0907400	0.78	South America
9	1063088	G	C	Non Syn	C1472S	CDPK7	PVP01_0923700	0.78	Southern SEA
9	1827366	G	A	Inter	NA	NA	NA	0.78	Southern SEA
11	651343	G	A	Non Syn	P117L	ARK3	PVP01_1115100	0.78	South America
11	985249	C	T	Inter	NA	NA	NA	0.78	South America
11	1266053	G	A	Non Syn	S340N	PVP01_1129500	PVP01_1129500	0.78	Southern SEA
11	1408052	C	T	Intron	NA	NDC80	PVP01_1132900	0.78	South America
11	1654991	T	G	Inter	NA	NA	NA	0.78	South America
12	303164	C	T	Inter	NA	NA	NA	0.78	South America
12	461396	G	T	Non Syn	A476S	PVP01_1211000	PVP01_1211000	0.78	South America
12	469258	C	T	Syn	N3096	PVP01_1211000	PVP01_1211000	0.78	South America
12	929138	T	G	Syn	I538	PVP01_1224000	PVP01_1224000	0.78	Southern SEA
12	1591642	C	A	Non Syn	S25I	PVP01_1239800	PVP01_1239800	0.78	South America
12	2958243	G	A	Non Syn	H2861Y	CRMP4	PVP01_1270300	0.78	South Asia
13	1865349	G	C	Non Syn	T2269S	PVP01_1342500	PVP01_1342500	0.78	East Africa
14	999875	T	C	Inter	NA	NA	NA	0.78	Southern SEA
14	1239487	T	C	Inter	NA	NA	NA	0.78	East Africa
14	1314655	T	G	Intron	NA	JmjC1	PVP01_1430400	0.78	South Asia
14	1542856	G	A	Inter	NA	NA	NA	0.78	East Africa
14	2420221	G	C	Inter	NA	NA	NA	0.78	East Africa
3	832756	A	T	Non Syn	C115S	TAP42	PVP01_0319900	0.77	Southern SEA
4	219593	T	C	Non Syn	K384E	PVP01_0404900	PVP01_0404900	0.77	Southern SEA
4	794112	T	C	Syn	F1267	RAD2	PVP01_0419100	0.77	South America
4	918835	T	G	Non Syn	E203D	PVP01_0422700	PVP01_0422700	0.77	Southern SEA
5	782322	G	A	Inter	NA	NA	NA	0.77	Southern SEA
7	451481	T	C	Syn	Y2071	PVP01_0708700	PVP01_0708700	0.77	East Africa
7	566516	T	C	Inter	NA	NA	NA	0.77	Southern SEA
8	1067180	T	C	Non Syn	V949A	PVP01_0823900	PVP01_0823900	0.77	South America
8	1365806	C	A	Inter	NA	NA	NA	0.77	South America
9	645682	T	C	Syn	D5574	PVP01_0913800	PVP01_0913800	0.77	Southern SEA
10	1097871	C	G	Syn	L606	PVP01_1025100	PVP01_1025100	0.77	SEA
11	921227	A	G	Inter	NA	NA	NA	0.77	East Africa
11	1453886	C	A	Non Syn	Q71K	GWT1	PVP01_1133800	0.77	South America
11	1649874	C	T	Syn	R1274	PVP01_1139100	PVP01_1139100	0.77	South America
12	308591	G	A	Intron	NA	PVP01_1207500	PVP01_1207500	0.77	South America
12	652477	T	C	Inter	NA	NA	NA	0.77	South America
12	2057378	A	T	Non Syn	D1536E	PVP01_1250400	PVP01_1250400	0.77	South America
12	2960454	T	C	Non Syn	N2124D	CRMP4	PVP01_1270300	0.77	East Africa
13	548648	C	T	Inter	NA	NA	NA	0.77	Southern SEA
14	528550	A	G	Non Syn	I30T	PVP01_1411700	PVP01_1411700	0.77	Southern SEA
14	1920487	C	T	Non Syn	H9Y	HAD3	PVP01_1444300	0.77	South Asia
1	361069	G	T	Non Syn	E684D	MSH2-2	PVP01_0106900	0.76	South America
1	867280	T	A	Non Syn	S177R	WARP	PVP01_0118900	0.76	South America
2	391485	G	C	Non Syn	A60P	PVP01_0209400	PVP01_0209400	0.76	East Africa
2	429513	C	G	Non Syn	Q286E	PVP01_0210500	PVP01_0210500	0.76	South America
4	391221	G	T	Inter	NA	NA	NA	0.76	East Africa
4	401346	T	G	Non Syn	D587E	ACS9	PVP01_0409900	0.76	East Africa
5	496493	G	A	Non Syn	C791Y	PVP01_0511400	PVP01_0511400	0.76	East Africa
5	746249	T	G	Non Syn	D647E	PVP01_0517700	PVP01_0517700	0.76	Southern SEA
5	1325396	A	G	Inter	NA	NA	NA	0.76	South America
6	668295	C	T	Non Syn	D87N	P28	PVP01_0616000	0.76	South America
6	670673	G	A	Non Syn	T130I	PVP01_0616100	PVP01_0616100	0.76	South America
7	563285	A	C	Non Syn	I480M	PVP01_0711700	PVP01_0711700	0.76	South America
7	564443	A	G	Non Syn	L156S	PVP01_0711700	PVP01_0711700	0.76	Southern SEA
8	1297819	T	C	Non Syn	N3679S	PVP01_0830000	PVP01_0830000	0.76	East Africa
9	806643	G	A	Non Syn	P35S	PVP01_0918100	PVP01_0918100	0.76	South America
9	930365	G	C	Non Syn	Q483E	PVP01_0921300	PVP01_0921300	0.76	East Africa
9	1725491	C	T	Inter	NA	NA	NA	0.76	South America
10	934546	C	T	Non Syn	G355S	PVP01_1022100	PVP01_1022100	0.76	South America
11	786228	C	G	Spl-Int	NA	HAS1	PVP01_1118600	0.76	South America
11	1480023	C	T	Inter	NA	NA	NA	0.76	South America
11	1651373	T	G	Non Syn	M775L	PVP01_1139100	PVP01_1139100	0.76	South America
11	1885862	G	A	Syn	N776	PVP01_1144400	PVP01_1144400	0.76	South America
12	212920	C	T	Non Syn	G1166D	TKL3	PVP01_1205500	0.76	Southern SEA
12	327355	C	A	Non Syn	N250K	P48/45	PVP01_1208100	0.76	South America
12	1204193	G	T	Non Syn	Q153H	PVP01_1230300	PVP01_1230300	0.76	Southern SEA
12	1515515	C	A	Inter	NA	NA	NA	0.76	East Africa
13	334388	G	A	Non Syn	E598K	CRMP3	PVP01_1307300	0.76	South America
14	1319511	G	A	Non Syn	E403K	PVP01_1430500	PVP01_1430500	0.76	South America
14	2166993	A	T	Inter	NA	NA	NA	0.76	Southern SEA
API	2451	G	A	Non Syn	V26I	RPL23	PVP01_API01300	0.76	South America
1	605710	C	T	Inter	NA	NA	NA	0.75	East Africa
3	211805	A	G	Non Syn	N1497D	PVP01_0304000	PVP01_0304000	0.75	East Africa
4	391261	T	C	Inter	NA	NA	NA	0.75	East Africa
4	400073	G	A	Non Syn	S163N	ACS9	PVP01_0409900	0.75	East Africa
5	684545	A	G	Syn	F703	PVP01_0516500	PVP01_0516500	0.75	Southern SEA
5	722340	C	G	Non Syn	K322N	PVP01_0517200	PVP01_0517200	0.75	East Africa
5	990163	A	G	Non Syn	T102A	PVP01_0524400	PVP01_0524400	0.75	East Africa
6	209159	G	T	Inter	NA	NA	NA	0.75	East Africa
7	733165	A	G	Non Syn	M121T	GAP50	PVP01_0716400	0.75	South Asia
9	1045719	G	A	Non Syn	S2073F	PVP01_0923600	PVP01_0923600	0.75	South America
9	1096919	G	C	Inter	NA	NA	NA	0.75	Southern SEA
9	1730454	G	C	Inter	NA	NA	NA	0.75	South America
10	977909	C	A	Non Syn	R560L	PVP01_1022500	PVP01_1022500	0.75	Southern SEA
10	1054745	G	A	Syn	C1241	PI4K	PVP01_1024200	0.75	Southern SEA
11	289792	G	T	Non Syn	N2610K	PVP01_1107600	PVP01_1107600	0.75	South America
11	672853	G	A	Inter	NA	NA	NA	0.75	South America
11	1394289	C	T	Inter	NA	NA	NA	0.75	South America
11	1418523	C	G	Non Syn	C682W	PVP01_1133200	PVP01_1133200	0.75	South America
11	1681600	G	T	Non Syn	S382R	PVP01_1139700	PVP01_1139700	0.75	South America
11	1688420	C	T	Non Syn	A5662T	PVP01_1139900	PVP01_1139900	0.75	South America
11	1723061	G	A	Inter	NA	NA	NA	0.75	South America
12	236500	A	T	Inter	NA	NA	NA	0.75	Southern SEA
12	304829	C	T	Inter	NA	NA	NA	0.75	Southern SEA
12	327731	A	G	Non Syn	T376A	P48/45	PVP01_1208100	0.75	South America
12	683686	T	C	Non Syn	N329S	PVP01_1216400	PVP01_1216400	0.75	South America
12	1471144	C	T	Non Syn	G1921E	ACC	PVP01_1237200	0.75	South America
12	1591524	C	T	Syn	G64	PVP01_1239800	PVP01_1239800	0.75	South America
12	1899187	G	C	Stop	Y870*	PVP01_1246300	PVP01_1246300	0.75	Southern SEA
13	331256	G	T	Inter	NA	NA	NA	0.75	South America
13	438169	C	T	Syn	V454	PVP01_1309400	PVP01_1309400	0.75	South America
14	1112758	C	A	Syn	T256	PVP01_1426000	PVP01_1426000	0.75	East Africa
14	1322033	C	T	Intron	NA	PVP01_1430500	PVP01_1430500	0.75	East Africa
14	1908198	A	G	Non Syn	K236R	PVP01_1444000	PVP01_1444000	0.75	Southern SEA
14	2189767	C	G	Syn	R319	PVP01_1450100	PVP01_1450100	0.75	Southern SEA
14	2261460	G	C	Non Syn	R3415T	AARP1	PVP01_1451700	0.75	East Africa
14	2663010	C	A	Non Syn	S355I	PVP01_1461600	PVP01_1461600	0.75	South America
14	2810289	T	C	Syn	Y1959	PVP01_1465800	PVP01_1465800	0.75	Southern SEA
1	421788	G	C	Syn	L357	HSP90	PVP01_0108700	0.74	Southern SEA
2	274834	G	C	Non Syn	H1758Q	PVP01_0206700	PVP01_0206700	0.74	South America
3	454738	G	A	Syn	L165	RbgA	PVP01_0310000	0.74	Southern SEA
3	758104	C	T	Syn	S215	PVP01_0317700	PVP01_0317700	0.74	Southern SEA
3	763660	A	T	Non Syn	N656I	RALP1	PVP01_0317900	0.74	South America
4	401322	A	G	Syn	S579	ACS9	PVP01_0409900	0.74	East Africa
4	808444	T	C	Inter	NA	NA	NA	0.74	South America
5	324006	T	C	Inter	NA	NA	NA	0.74	Southern SEA
5	589137	C	T	Inter	NA	NA	NA	0.74	Southern SEA
5	941897	G	A	Inter	NA	NA	NA	0.74	South America
6	531359	C	G	Non Syn	A1003P	PVP01_0612100	PVP01_0612100	0.74	South America
7	489748	G	T	Non Syn	V513L	PVP01_0709600	PVP01_0709600	0.74	South America
7	514764	C	T	Non Syn	P90S	PVP01_0710100	PVP01_0710100	0.74	East Africa
7	1097572	G	C	Syn	G91	PVP01_0725400	PVP01_0725400	0.74	Southern SEA
7	1155643	G	T	Stop	C946*	PVP01_0727200	PVP01_0727200	0.74	Southern SEA
7	1155644	C	A	Non Syn	C946F	PVP01_0727200	PVP01_0727200	0.74	Southern SEA
8	1305882	T	G	Syn	R991	PVP01_0830000	PVP01_0830000	0.74	Southern SEA
8	1453600	C	T	Syn	Y70	PVP01_0834500	PVP01_0834500	0.74	East Africa
8	1478425	T	C	Non Syn	R690G	PVP01_0835000	PVP01_0835000	0.74	Southern SEA
9	279363	G	T	Inter	NA	NA	NA	0.74	South America
9	1155592	C	G	Non Syn	L790V	mtRNAP	PVP01_0926000	0.74	South America
11	936158	A	G	Non Syn	S2839G	PVP01_1121400	PVP01_1121400	0.74	East Africa
11	1504653	G	A	Non Syn	P3468L	ApiAP2	PVP01_1135300	0.74	South America
12	460099	G	T	Syn	L43	PVP01_1211000	PVP01_1211000	0.74	South America
12	2581880	G	A	Inter	NA	NA	NA	0.74	Southern SEA
13	290657	C	T	Non Syn	G1237E	PVP01_1306300	PVP01_1306300	0.74	South America
13	392046	G	A	Inter	NA	NA	NA	0.74	South America
13	432709	A	G	Non Syn	I104T	SYN2	PVP01_1309300	0.74	East Africa
13	721109	T	A	Non Syn	F439Y	PVP01_1315700	PVP01_1315700	0.74	South America
13	1074771	C	T	Inter	NA	NA	NA	0.74	Southern SEA
13	1334337	C	T	Non Syn	D2929N	EPAC	PVP01_1331500	0.74	East Africa
13	1595466	T	C	Non Syn	T269A	PVP01_1336900	PVP01_1336900	0.74	East Africa
14	1071643	G	A	Non Syn	H74Y	PVP01_1424900	PVP01_1424900	0.74	Southern SEA
14	1106857	T	A	Inter	NA	NA	NA	0.74	Southern SEA
14	1812282	C	G	Non Syn	R3563T	PVP01_1441700	PVP01_1441700	0.74	South America
14	2229166	C	A	Intron	NA	PVP01_1451400	PVP01_1451400	0.74	South America
14	2416947	T	G	Non Syn	N464H	PVP01_1455600	PVP01_1455600	0.74	South America
14	2656399	A	G	Inter	NA	NA	NA	0.74	South America
2	149226	C	T	Inter	NA	NA	NA	0.73	Southern SEA
5	693280	C	A	Non Syn	S657R	PVP01_0516600	PVP01_0516600	0.73	South America
5	693291	A	C	Non Syn	D661A	PVP01_0516600	PVP01_0516600	0.73	South America
5	794631	G	C	Non Syn	K414N	RRB1	PVP01_0519300	0.73	South America
6	286430	C	G	Syn	L1771	PVP01_0606900	PVP01_0606900	0.73	South America
6	762837	C	G	Inter	NA	NA	NA	0.73	East Africa
7	414391	G	A	Non Syn	A412V	PVP01_0708100	PVP01_0708100	0.73	East Africa
7	435770	G	A	Inter	NA	NA	NA	0.73	East Africa
7	555979	C	G	Inter	NA	NA	NA	0.73	East Africa
7	1078325	G	A	Syn	Y1277	PVP01_0725000	PVP01_0725000	0.73	SEA
8	335027	A	G	Non Syn	N171S	HDA2	PVP01_0807700	0.73	South America
8	616600	A	T	Non Syn	N904I	PVP01_0814200	PVP01_0814200	0.73	Southern SEA
8	1367952	T	G	Non Syn	S231A	PVP01_0831900	PVP01_0831900	0.73	Southern SEA
9	380514	C	G	Inter	NA	NA	NA	0.73	SEA
9	395234	C	T	Non Syn	H289Y	PVP01_0907400	PVP01_0907400	0.73	South America
9	645830	C	G	Inter	NA	NA	NA	0.73	South America
9	1058056	C	A	Inter	NA	NA	NA	0.73	South America
9	1540629	C	T	Intron	NA	PVP01_0935800	PVP01_0935800	0.73	East Africa
11	154206	G	A	Non Syn	S49N	PVP01_1103600	PVP01_1103600	0.73	Southern SEA
11	1508344	T	C	Non Syn	R2238G	ApiAP2	PVP01_1135300	0.73	South America
11	1537655	G	A	Non Syn	E103K	ROP14	PVP01_1135800	0.73	South America
11	1553311	A	T	Inter	NA	NA	NA	0.73	South America
12	465017	G	A	Non Syn	A1683T	PVP01_1211000	PVP01_1211000	0.73	South America
12	2137498	A	C	Inter	NA	NA	NA	0.73	Southern SEA
12	2960381	C	T	Non Syn	G2148E	CRMP4	PVP01_1270300	0.73	SEA
14	1015609	A	C	Inter	NA	NA	NA	0.73	Southern SEA
14	1071664	G	T	Non Syn	L67I	PVP01_1424900	PVP01_1424900	0.73	Southern SEA
14	1089414	T	C	Non Syn	N925S	PVP01_1425300	PVP01_1425300	0.73	South America
14	2516864	A	G	Syn	E1088	PVP01_1457900	PVP01_1457900	0.73	South America
14	2540722	A	G	Syn	C1946	PVP01_1458300	PVP01_1458300	0.73	East Africa
14	2562660	A	G	Inter	NA	NA	NA	0.73	Southern SEA
API	5552	A	G	Non Syn	K90R	RPS8	PVP01_API02000	0.73	SEA
API	20013	T	C	Non Syn	I750V	rpoB	PVP01_API04300	0.73	SEA
1	633695	G	A	Non Syn	R545Q	PVP01_0114200	PVP01_0114200	0.72	East Africa
1	764664	C	G	Non Syn	L685F	RAD54	PVP01_0116800	0.72	South America
2	172411	G	T	Non Syn	K79N	PVP01_0203300	PVP01_0203300	0.72	South America
2	384481	C	T	Inter	NA	NA	NA	0.72	Southern SEA
3	661608	T	A	Non Syn	M76K	PVP01_0314600	PVP01_0314600	0.72	South America
4	424973	G	C	Non Syn	H129D	PVP01_0410300	PVP01_0410300	0.72	SEA
4	857064	A	G	Inter	NA	NA	NA	0.72	Southern SEA
5	745660	G	T	Non Syn	G451V	PVP01_0517700	PVP01_0517700	0.72	South Asia
5	1092676	G	A	Non Syn	M2321I	PVP01_0526800	PVP01_0526800	0.72	SEA
5	1213536	G	A	Non Syn	S2240N	PVP01_0529300	PVP01_0529300	0.72	South America
6	367889	C	A	Non Syn	S4698I	PVP01_0608300	PVP01_0608300	0.72	South America
7	495742	C	T	Syn	I132	CRMP1	PVP01_0709800	0.72	East Africa
7	528671	T	C	Syn	V308	PVP01_0710500	PVP01_0710500	0.72	East Africa
7	632057	C	T	Inter	NA	NA	NA	0.72	East Africa
7	706078	C	G	Non Syn	P214R	PVP01_0715600	PVP01_0715600	0.72	East Africa
8	992651	A	G	Syn	N1172	PVP01_0822400	PVP01_0822400	0.72	Southern SEA
9	851815	A	T	Intron	NA	MLC-B	PVP01_0919300	0.72	East Africa
9	1390270	A	G	Non Syn	Y2173C	PVP01_0932400	PVP01_0932400	0.72	Southern SEA
9	1390271	T	C	Syn	Y2173	PVP01_0932400	PVP01_0932400	0.72	Southern SEA
11	935751	G	T	Non Syn	S2703I	PVP01_1121400	PVP01_1121400	0.72	East Africa
11	1354293	G	C	Inter	NA	NA	NA	0.72	South America
12	361720	C	G	Inter	NA	NA	NA	0.72	East Africa
12	1013505	G	A	Inter	NA	NA	NA	0.72	East Africa
12	1861565	G	T	Non Syn	A1056E	PVP01_1245000	PVP01_1245000	0.72	South America
13	568041	G	A	Inter	NA	NA	NA	0.72	South America
13	1772003	C	T	Syn	D6551	PVP01_1340300	PVP01_1340300	0.72	South America
14	596763	C	A	Inter	NA	NA	NA	0.72	South America
14	1005858	T	C	Non Syn	N1703S	PVP01_1423000	PVP01_1423000	0.72	Southern SEA
14	1137812	G	A	Inter	NA	NA	NA	0.72	East Africa
14	2841024	C	G	Syn	L71	PVP01_1466800	PVP01_1466800	0.72	Southern SEA
API	23818	C	T	Non Syn	V118I	sufB	PVP01_API04600	0.72	SEA
1	376862	G	A	Non Syn	G402D	RAMA	PVP01_0107500	0.71	East Africa
2	520934	T	A	Non Syn	I188F	PVP01_0212200	PVP01_0212200	0.71	Southern SEA
2	631934	C	T	Syn	G2372	PVP01_0214800	PVP01_0214800	0.71	South America
4	586643	A	G	Syn	Y1115	PVP01_0414400	PVP01_0414400	0.71	South America
5	496694	G	A	Non Syn	G858E	PVP01_0511400	PVP01_0511400	0.71	East Africa
5	1072492	C	G	Syn	V416	PUF2	PVP01_0526500	0.71	Southern SEA
6	256431	T	C	Inter	NA	NA	NA	0.71	South America
6	286850	G	T	Syn	A1631	PVP01_0606900	PVP01_0606900	0.71	Southern SEA
6	442173	A	G	Non Syn	D1019G	PVP01_0610000	PVP01_0610000	0.71	South America
6	531377	C	G	Non Syn	A997P	PVP01_0612100	PVP01_0612100	0.71	East Africa
7	352041	C	G	Inter	NA	NA	NA	0.71	East Africa
7	496776	C	T	Non Syn	S477L	CRMP1	PVP01_0709800	0.71	South Asia
7	1054433	G	T	Non Syn	L1548I	PVP01_0724600	PVP01_0724600	0.71	East Africa
8	637154	G	C	Inter	NA	NA	NA	0.71	East Africa
8	889379	G	A	Intron	NA	I2	PVP01_0820200	0.71	South America
8	1218751	T	A	Inter	NA	NA	NA	0.71	South America
9	1529267	C	G	Non Syn	E914Q	RPA2	PVP01_0935500	0.71	South America
9	1543136	A	G	Non Syn	M321T	PPM8	PVP01_0935900	0.71	East Africa
9	1726492	C	T	Inter	NA	NA	NA	0.71	South America
10	280084	C	T	Non Syn	G338D	HIP	PVP01_1006300	0.71	South Asia
11	891366	C	T	Syn	E664	PVP01_1120600	PVP01_1120600	0.71	Southern SEA
11	972028	A	G	Inter	NA	NA	NA	0.71	South America
11	1507146	C	T	Non Syn	S2637N	ApiAP2	PVP01_1135300	0.71	Southern SEA
11	1793515	G	C	Inter	NA	NA	NA	0.71	Southern SEA
12	449894	T	A	Inter	NA	NA	NA	0.71	South America
12	1469337	T	C	Syn	Q2523	ACC	PVP01_1237200	0.71	East Africa
12	2137555	C	T	Inter	NA	NA	NA	0.71	Southern SEA
12	2922896	C	T	Inter	NA	NA	NA	0.71	South America
13	490161	C	G	Inter	NA	NA	NA	0.71	East Africa
13	759556	C	T	Syn	D3556	PVP01_1316100	PVP01_1316100	0.71	Southern SEA
13	1335498	C	G	Non Syn	E2542Q	EPAC	PVP01_1331500	0.71	East Africa
13	1381060	G	T	Inter	NA	NA	NA	0.71	South America
14	213443	C	T	Non Syn	P393S	PVP01_1404600	PVP01_1404600	0.71	East Africa
14	568247	G	A	Inter	NA	NA	NA	0.71	Southern SEA
14	2373390	C	T	Inter	NA	NA	NA	0.71	Southern SEA
14	2737673	G	A	Non Syn	V146M	MTIP	PVP01_1463500	0.71	South America
14	2788450	C	G	Inter	NA	NA	NA	0.71	SEA
1	752226	C	T	Intron	NA	PVP01_0116600	PVP01_0116600	0.7	Southern SEA
2	371031	G	C	Syn	G817	PVP01_0209000	PVP01_0209000	0.7	East Africa
2	372611	C	T	Non Syn	E2292K	PVP01_0209100	PVP01_0209100	0.7	South America
2	429293	T	A	Non Syn	D212E	PVP01_0210500	PVP01_0210500	0.7	South America
3	304570	T	G	Inter	NA	NA	NA	0.7	Southern SEA
3	369994	T	G	Non Syn	K167Q	PVP01_0307600	PVP01_0307600	0.7	SEA
3	408432	C	G	Syn	L97	SOF1	PVP01_0308500	0.7	East Africa
4	308265	C	G	Intron	NA	CDPK1	PVP01_0407500	0.7	South America
4	495997	C	G	Non Syn	S2122T	PVP01_0412400	PVP01_0412400	0.7	SEA
5	490199	T	C	Syn	Y594	VPS15	PVP01_0511300	0.7	Southern SEA
5	496962	G	A	Syn	A947	PVP01_0511400	PVP01_0511400	0.7	East Africa
5	652964	G	A	Inter	NA	NA	NA	0.7	East Africa
5	708354	T	G	Inter	NA	NA	NA	0.7	Southern SEA
5	738865	C	G	Non Syn	N544K	RON5	PVP01_0517600	0.7	South America
5	763541	C	T	Syn	Y684	PVP01_0518100	PVP01_0518100	0.7	East Africa
6	477233	T	A	Non Syn	Y3353F	PVP01_0610700	PVP01_0610700	0.7	South America
7	451818	A	G	Non Syn	S2184G	PVP01_0708700	PVP01_0708700	0.7	East Africa
7	451882	T	C	Non Syn	L2205P	PVP01_0708700	PVP01_0708700	0.7	East Africa
7	462922	A	C	Non Syn	L10V	PVP01_0708900	PVP01_0708900	0.7	East Africa
7	994042	G	C	Syn	L537	PVP01_0723000	PVP01_0723000	0.7	Southern SEA
7	1124631	G	A	Syn	K595	PVP01_0726100	PVP01_0726100	0.7	South America
7	1302485	T	G	Intron	NA	PVP01_0730800	PVP01_0730800	0.7	Southern SEA
8	1364646	A	C	Inter	NA	NA	NA	0.7	South America
8	1465073	T	C	Non Syn	V2192A	PVP01_0834700	PVP01_0834700	0.7	Southern SEA
9	279324	A	T	Inter	NA	NA	NA	0.7	South America
9	709753	G	T	Non Syn	W1914L	PVP01_0915600	PVP01_0915600	0.7	Southern SEA
9	1426407	C	G	Non Syn	T45S	PVP01_0933300	PVP01_0933300	0.7	South America
10	940694	G	C	Syn	L600	INO1	PVP01_1022200	0.7	Southern SEA
10	1054750	T	A	Non Syn	N1240Y	PI4K	PVP01_1024200	0.7	Southern SEA
10	1056253	T	C	Non Syn	K739E	PI4K	PVP01_1024200	0.7	Southern SEA
11	685981	T	C	Inter	NA	NA	NA	0.7	Southern SEA
12	323599	A	C	Non Syn	L22F	P47	PVP01_1208000	0.7	South America
12	434174	G	A	Non Syn	S198N	PVP01_1210500	PVP01_1210500	0.7	Southern SEA
12	1242941	T	A	Non Syn	E533V	PMV	PVP01_1231100	0.7	Southern SEA
12	1296983	C	G	Intron	NA	SET2	PVP01_1232500	0.7	South America
12	1364032	A	G	Syn	Y248	PVP01_1234100	PVP01_1234100	0.7	Southern SEA
12	2129629	G	A	Non Syn	D491N	PVP01_1251900	PVP01_1251900	0.7	South America
13	1191133	G	T	Non Syn	D66Y	PVP01_1328000	PVP01_1328000	0.7	South Asia
14	248212	G	A	Intron	NA	PVP01_1404900	PVP01_1404900	0.7	South America
14	492288	A	G	Syn	R186	PVP01_1410400	PVP01_1410400	0.7	South America
14	708357	C	T	Non Syn	G65R	PVP01_1416100	PVP01_1416100	0.7	East Africa
14	1140686	G	C	Non Syn	V322L	PVP01_1426800	PVP01_1426800	0.7	East Africa
14	1278378	G	A	Syn	Y237	DBP1	PVP01_1429700	0.7	SEA
14	1314524	C	G	Intron	NA	JmjC1	PVP01_1430400	0.7	South America
14	1477034	A	C	Inter	NA	NA	NA	0.7	South America
14	1544620	G	A	Inter	NA	NA	NA	0.7	East Africa
14	1642815	G	A	Non Syn	D888N	PVP01_1438700	PVP01_1438700	0.7	Southern SEA
14	1843676	A	G	Inter	NA	NA	NA	0.7	South America
API	8297	C	T	Syn	Y76	RPS7	PVP01_API02700	0.7	SEA
1	643431	G	T	Syn	G476	PVP01_0114400	PVP01_0114400	0.69	East Africa
1	736749	G	C	Inter	NA	NA	NA	0.69	SEA
3	684351	T	A	Inter	NA	NA	NA	0.69	Southern SEA
4	401319	A	C	Syn	L578	ACS9	PVP01_0409900	0.69	East Africa
6	203676	A	T	Non Syn	N298K	PVP01_0604900	PVP01_0604900	0.69	South America
6	419653	G	C	Non Syn	L456F	PVP01_0609200	PVP01_0609200	0.69	Southern SEA
6	468862	C	T	Syn	L235	PVP01_0610600	PVP01_0610600	0.69	South America
6	531393	C	G	Non Syn	K991N	PVP01_0612100	PVP01_0612100	0.69	South America
6	582500	C	G	Intron	NA	PVP01_0613700	PVP01_0613700	0.69	Southern SEA
7	565048	G	C	Inter	NA	NA	NA	0.69	SEA
7	621071	G	T	Inter	NA	NA	NA	0.69	South America
7	690717	T	A	Inter	NA	NA	NA	0.69	East Africa
7	879967	G	C	Non Syn	I409M	PVP01_0720200	PVP01_0720200	0.69	South America
7	1217391	G	A	Non Syn	G654S	MSP1	PVP01_0728900	0.69	Southern SEA
8	232201	C	A	Inter	NA	NA	NA	0.69	East Africa
8	763806	G	A	Non Syn	E2351K	PVP01_0817500	PVP01_0817500	0.69	South America
8	856249	C	T	Spl-Int	NA	SPC2	PVP01_0819500	0.69	South America
8	895969	T	A	Non Syn	L347Q	PVP01_0820400	PVP01_0820400	0.69	Southern SEA
8	914227	C	G	Non Syn	S488T	PVP01_0820800	PVP01_0820800	0.69	South America
8	1504571	C	A	Non Syn	T118K	PVP01_0835500	PVP01_0835500	0.69	East Africa
9	324922	G	T	Inter	NA	NA	NA	0.69	South America
9	1045201	T	C	Inter	NA	NA	NA	0.69	South America
9	1813680	C	T	Non Syn	E532K	PVP01_0941300	PVP01_0941300	0.69	East Africa
11	230631	A	G	Intron	NA	PVP01_1105700	PVP01_1105700	0.69	South America
11	541299	A	G	Syn	F949	DIS3	PVP01_1112600	0.69	SEA
11	1327105	C	A	Non Syn	K111N	PVP01_1130800	PVP01_1130800	0.69	South America
11	1555670	C	T	Syn	A404	P12p	PVP01_1136300	0.69	South America
12	354305	G	C	Inter	NA	NA	NA	0.69	South America
12	467183	G	A	Non Syn	V2405I	PVP01_1211000	PVP01_1211000	0.69	East Africa
12	1400307	A	T	Non Syn	N1141K	PVP01_1235200	PVP01_1235200	0.69	South America
12	1461362	G	T	Intron	NA	ATG12	PVP01_1236800	0.69	South America
12	1926556	T	C	Intron	NA	PVP01_1247200	PVP01_1247200	0.69	South America
13	135819	T	C	Inter	NA	NA	NA	0.69	Southern SEA
13	607174	G	A	Non Syn	S2578N	PVP01_1313300	PVP01_1313300	0.69	South Asia
13	924595	C	G	Inter	NA	NA	NA	0.69	South America
13	935043	T	A	Syn	V306	PVP01_1320700	PVP01_1320700	0.69	South America
13	1136054	A	G	Non Syn	I90T	PVP01_1326100	PVP01_1326100	0.69	East Africa
14	212785	G	C	Non Syn	K173N	PVP01_1404600	PVP01_1404600	0.69	East Africa
14	594252	G	A	Syn	K130	BCKDHA	PVP01_1413600	0.69	SEA
14	934359	G	C	Non Syn	D1211H	PVP01_1421500	PVP01_1421500	0.69	SEA
14	1305248	A	G	Start lost	M1V	PVP01_1430300	PVP01_1430300	0.69	South Asia
14	1689458	A	T	Intron	NA	PVP01_1439600	PVP01_1439600	0.69	Southern SEA
14	2050629	G	A	Syn	L1273	PVP01_1447200	PVP01_1447200	0.69	Southern SEA
14	2896397	A	C	Syn	R1409	PVP01_1467900	PVP01_1467900	0.69	Southern SEA
API	18390	C	T	Syn	E267	rpoC	PVP01_API04200	0.69	SEA
1	463807	G	C	Non Syn	P648A	PVP01_0109700	PVP01_0109700	0.68	Southern SEA
2	560721	G	A	Inter	NA	NA	NA	0.68	Southern SEA
3	401548	G	T	Syn	R986	PVP01_0308300	PVP01_0308300	0.68	South America
3	801339	T	C	Syn	N220	PVP01_0319400	PVP01_0319400	0.68	Southern SEA
4	470832	G	T	Non Syn	R204S	PK7	PVP01_0411500	0.68	South Asia
4	925125	A	G	Inter	NA	NA	NA	0.68	SEA
5	501188	C	G	Non Syn	N173K	PVP01_0511600	PVP01_0511600	0.68	Southern SEA
5	896462	C	A	Inter	NA	NA	NA	0.68	South America
7	179598	C	T	Intron	NA	PVP01_0703000	PVP01_0703000	0.68	East Africa
7	352118	G	A	Inter	NA	NA	NA	0.68	East Africa
7	441529	C	T	Inter	NA	NA	NA	0.68	South America
7	483575	C	T	Spl-Int	NA	PVP01_0709500	PVP01_0709500	0.68	East Africa
7	523768	C	T	Inter	NA	NA	NA	0.68	East Africa
7	688498	A	G	Inter	NA	NA	NA	0.68	East Africa
7	832147	G	C	Non Syn	Q1501H	PVP01_0718800	PVP01_0718800	0.68	South America
7	1078326	T	A	Non Syn	Y1277F	PVP01_0725000	PVP01_0725000	0.68	Southern SEA
8	509144	A	G	Non Syn	I402V	PREBP	PVP01_0811900	0.68	Southern SEA
8	536330	T	A	Inter	NA	NA	NA	0.68	East Africa
8	577176	T	C	Syn	K429	PVP01_0813500	PVP01_0813500	0.68	Southern SEA
9	501598	A	G	Inter	NA	NA	NA	0.68	Southern SEA
9	1070664	G	T	Inter	NA	NA	NA	0.68	South America
9	1538854	C	A	Inter	NA	NA	NA	0.68	East Africa
9	1553874	A	G	Inter	NA	NA	NA	0.68	Southern SEA
10	812254	T	C	Non Syn	H667R	PVP01_1018300	PVP01_1018300	0.68	East Africa
10	1228973	G	T	Non Syn	H480N	ALP2b	PVP01_1028800	0.68	South America
11	448596	A	G	Non Syn	N54S	PVP01_1111100	PVP01_1111100	0.68	East Africa
11	1246299	T	A	Inter	NA	NA	NA	0.68	South America
11	1470937	C	A	Inter	NA	NA	NA	0.68	Southern SEA
11	1599230	C	T	Inter	NA	NA	NA	0.68	East Africa
11	1687307	C	T	Syn	H277	PVP01_1139800	PVP01_1139800	0.68	South America
12	283401	T	G	Non Syn	L1362R	PVP01_1206900	PVP01_1206900	0.68	East Africa
12	520388	C	A	Inter	NA	NA	NA	0.68	South America
12	769318	T	A	Non Syn	S120T	TRAP	PVP01_1218700	0.68	South America
12	769966	A	G	Non Syn	R336G	TRAP	PVP01_1218700	0.68	South America
12	1051517	T	A	Inter	NA	NA	NA	0.68	South America
12	1177467	C	A	Syn	S85	PVP01_1229400	PVP01_1229400	0.68	Southern SEA
12	1836204	G	A	Non Syn	E3407K	PVP01_1244400	PVP01_1244400	0.68	South America
12	2249070	G	C	Non Syn	N862K	RON2	PVP01_1255000	0.68	Southern SEA
12	2972925	C	G	Non Syn	I948M	CCp1	PVP01_1270400	0.68	South Asia
13	337765	T	C	Syn	S1723	CRMP3	PVP01_1307300	0.68	South Asia
13	378938	G	A	Non Syn	H27Y	PVP01_1308100	PVP01_1308100	0.68	South America
13	449494	C	T	Non Syn	G556E	PVP01_1309700	PVP01_1309700	0.68	South America
13	759558	G	A	Non Syn	R3557K	PVP01_1316100	PVP01_1316100	0.68	Southern SEA
13	1115035	G	C	Non Syn	Q23E	PVP01_1325600	PVP01_1325600	0.68	East Africa
13	1330064	C	T	Inter	NA	NA	NA	0.68	East Africa
13	1523401	T	A	Non Syn	K38N	DPH1	PVP01_1335100	0.68	East Africa
13	1790771	A	G	Inter	NA	NA	NA	0.68	SEA
14	208478	T	A	Inter	NA	NA	NA	0.68	East Africa
14	889725	G	T	Inter	NA	NA	NA	0.68	South America
14	1279408	G	T	Inter	NA	NA	NA	0.68	East Africa
14	1326613	C	T	Inter	NA	NA	NA	0.68	SEA
14	1832447	G	A	Inter	NA	NA	NA	0.68	South America
14	2166646	T	A	Inter	NA	NA	NA	0.68	Southern SEA
14	2648135	T	C	Syn	T1154	PVP01_1461200	PVP01_1461200	0.68	South America
2	145915	G	A	Inter	NA	NA	NA	0.67	SEA
2	415057	C	T	Syn	G3362	UBP1	PVP01_0210400	0.67	SEA
2	429493	A	C	Non Syn	E279A	PVP01_0210500	PVP01_0210500	0.67	South America
3	501852	A	C	Non Syn	V542G	PVP01_0311200	PVP01_0311200	0.67	South America
5	270069	T	C	Inter	NA	NA	NA	0.67	Southern SEA
5	526420	G	T	Intron	NA	Sec61-beta	PVP01_0512500	0.67	South Asia
5	553819	A	T	Spl-Int	NA	PVP01_0513300	PVP01_0513300	0.67	South America
5	730310	T	C	Syn	A30	HMGB2	PVP01_0517400	0.67	South Asia
5	829534	G	C	Intron	NA	SMC3	PVP01_0520500	0.67	South America
5	1089674	A	C	Syn	R1321	PVP01_0526800	PVP01_0526800	0.67	East Africa
7	336462	G	C	Inter	NA	NA	NA	0.67	Southern SEA
7	509142	G	C	Non Syn	A165G	PVP01_0709900	PVP01_0709900	0.67	East Africa
7	1061481	A	C	Inter	NA	NA	NA	0.67	East Africa
8	65464	T	A	Inter	NA	NA	NA	0.67	Southern SEA
8	502884	A	G	Inter	NA	NA	NA	0.67	Southern SEA
8	590702	G	A	Inter	NA	NA	NA	0.67	East Africa
8	856795	T	A	Non Syn	I38L	SPC2	PVP01_0819500	0.67	South America
8	1442463	C	G	Non Syn	T290S	PVP01_0834100	PVP01_0834100	0.67	East Africa
9	1152433	A	G	Inter	NA	NA	NA	0.67	South America
9	1239132	G	T	Non Syn	A223S	PVP01_0928300	PVP01_0928300	0.67	Southern SEA
9	1348719	G	C	Intron	NA	PVP01_0931400	PVP01_0931400	0.67	Southern SEA
9	1815421	G	T	Inter	NA	NA	NA	0.67	East Africa
10	949981	C	G	Non Syn	K9869N	PVP01_1022500	PVP01_1022500	0.67	Southern SEA
10	949985	T	C	Non Syn	H9868R	PVP01_1022500	PVP01_1022500	0.67	Southern SEA
10	1045802	G	A	Non Syn	G2155S	PVP01_1023900	PVP01_1023900	0.67	East Africa
11	517206	A	C	Non Syn	Y1525D	PVP01_1112300	PVP01_1112300	0.67	South America
11	924483	A	T	Inter	NA	NA	NA	0.67	Southern SEA
11	957283	G	A	Inter	NA	NA	NA	0.67	South America
11	1246296	T	C	Inter	NA	NA	NA	0.67	South America
11	1266859	C	A	Inter	NA	NA	NA	0.67	SEA
11	1565241	C	T	Non Syn	P519L	LRR6	PVP01_1136900	0.67	South America
11	1565242	C	T	Syn	P519	LRR6	PVP01_1136900	0.67	South America
11	1711130	G	A	Inter	NA	NA	NA	0.67	South America
11	1750086	G	C	Non Syn	L1652V	PVP01_1141300	PVP01_1141300	0.67	East Africa
12	366597	C	A	Intron	NA	PVP01_1208800	PVP01_1208800	0.67	South America
12	494804	G	C	Non Syn	Q875E	RAD5	PVP01_1211400	0.67	South America
12	1561467	C	T	Non Syn	G634R	PVP01_1238900	PVP01_1238900	0.67	Southern SEA
12	2591108	G	C	Syn	P1886	PVP01_1262900	PVP01_1262900	0.67	Southern SEA
13	167497	C	T	Non Syn	P321L	PVP01_1304100	PVP01_1304100	0.67	South America
13	192479	A	G	Inter	NA	NA	NA	0.67	South America
13	576736	G	C	Non Syn	K95N	PVP01_1312800	PVP01_1312800	0.67	South America
13	1118362	T	G	Non Syn	K520Q	PP7	PVP01_1325700	0.67	Southern SEA
13	1386315	T	G	Non Syn	N1354K	PVP01_1332300	PVP01_1332300	0.67	Southern SEA
14	362970	G	A	Intron	NA	PVP01_1407500	PVP01_1407500	0.67	South America
14	446323	T	C	Non Syn	N256S	PVP01_1409500	PVP01_1409500	0.67	South America
14	480242	T	C	Inter	NA	NA	NA	0.67	South America
14	1008840	C	T	Non Syn	G709D	PVP01_1423000	PVP01_1423000	0.67	South America
14	1155990	G	A	Inter	NA	NA	NA	0.67	SEA
14	1354320	T	A	Non Syn	H74Q	PVP01_1431000	PVP01_1431000	0.67	South America
14	2642258	A	T	Non Syn	L171H	PVP01_1461100	PVP01_1461100	0.67	SEA
API	1406	A	G	Inter	NA	NA	NA	0.67	South America
1	331212	T	A	Non Syn	K1314N	PVP01_0106300	PVP01_0106300	0.66	South America
1	609505	C	T	Syn	F538	PVP01_0113600	PVP01_0113600	0.66	East Africa
1	633399	T	G	Non Syn	S446R	PVP01_0114200	PVP01_0114200	0.66	Southern SEA
2	117145	C	A	Non Syn	D198E	PVP01_0202300	PVP01_0202300	0.66	East Africa
3	440040	T	G	Inter	NA	NA	NA	0.66	Southern SEA
3	704442	G	A	Syn	G484	PVP01_0316100	PVP01_0316100	0.66	South America
4	246044	C	T	Non Syn	S161F	GEXP20	PVP01_0405300	0.66	Southern SEA
4	619783	C	T	Syn	A905	PVP01_0415200	PVP01_0415200	0.66	SEA
4	667586	C	T	Syn	Y1128	PVP01_0416400	PVP01_0416400	0.66	South America
4	912611	C	G	Inter	NA	NA	NA	0.66	SEA
5	565566	A	G	Non Syn	N110S	PVP01_0513500	PVP01_0513500	0.66	South America
5	934920	T	C	Inter	NA	NA	NA	0.66	East Africa
5	1146235	G	A	Inter	NA	NA	NA	0.66	South America
5	1265604	G	C	Inter	NA	NA	NA	0.66	East Africa
6	272815	A	G	Non Syn	D230G	PVP01_0606800	PVP01_0606800	0.66	South America
6	581169	C	A	Inter	NA	NA	NA	0.66	Southern SEA
7	288416	A	T	Inter	NA	NA	NA	0.66	Southern SEA
7	1106946	G	C	Intron	NA	PVP01_0725700	PVP01_0725700	0.66	Southern SEA
8	123647	C	T	Non Syn	R254W	PVP01_0802400	PVP01_0802400	0.66	South America
8	128909	T	C	Non Syn	S942P	PVP01_0802500	PVP01_0802500	0.66	Southern SEA
8	222393	A	C	Intron	NA	PVP01_0804500	PVP01_0804500	0.66	East Africa
9	980699	A	G	Inter	NA	NA	NA	0.66	Southern SEA
9	982021	T	A	Inter	NA	NA	NA	0.66	Southern SEA
9	1100840	T	C	Non Syn	K1273R	PVP01_0924700	PVP01_0924700	0.66	SEA
9	1146599	C	A	Inter	NA	NA	NA	0.66	East Africa
10	750984	T	A	Inter	NA	NA	NA	0.66	South America
10	797792	T	G	Syn	R126	PVP01_1017900	PVP01_1017900	0.66	SEA
10	1062228	T	C	Spl-Int	NA	PVP01_1024300	PVP01_1024300	0.66	East Africa
11	667941	G	T	Inter	NA	NA	NA	0.66	South America
11	1329058	A	C	Non Syn	Y88S	ROM10	PVP01_1130900	0.66	South America
11	1411225	T	G	Inter	NA	NA	NA	0.66	South America
11	1731205	C	A	Non Syn	V233L	PVP01_1140700	PVP01_1140700	0.66	South America
12	237595	G	A	Inter	NA	NA	NA	0.66	Southern SEA
12	376083	C	T	Inter	NA	NA	NA	0.66	South America
12	700241	A	G	Inter	NA	NA	NA	0.66	South America
12	1085667	C	T	Non Syn	T973I	PVP01_1227400	PVP01_1227400	0.66	South America
12	1383073	G	A	Syn	H99	HDA1	PVP01_1234600	0.66	South America
12	1562656	T	C	Syn	K237	PVP01_1238900	PVP01_1238900	0.66	South America
12	1562821	G	A	Syn	H182	PVP01_1238900	PVP01_1238900	0.66	East Africa
12	2348874	A	G	Inter	NA	NA	NA	0.66	South America
12	2826994	G	A	Syn	D358	PVP01_1267700	PVP01_1267700	0.66	South America
12	2965419	T	A	Non Syn	I469L	CRMP4	PVP01_1270300	0.66	South Asia
13	821484	G	C	Non Syn	R229T	SYN11	PVP01_1317500	0.66	South America
13	1756019	A	G	Syn	S1223	PVP01_1340300	PVP01_1340300	0.66	South America
14	1141273	A	G	Syn	E517	PVP01_1426800	PVP01_1426800	0.66	East Africa
14	1377640	G	C	Inter	NA	NA	NA	0.66	Southern SEA
14	1714537	A	G	Inter	NA	NA	NA	0.66	South America
14	1893195	G	C	Inter	NA	NA	NA	0.66	Southern SEA
14	1997242	G	T	Non Syn	P70T	PVP01_1446000	PVP01_1446000	0.66	Southern SEA
14	2086187	C	T	Inter	NA	NA	NA	0.66	East Africa
14	2427112	C	T	Inter	NA	NA	NA	0.66	South America
14	2603645	T	A	Inter	NA	NA	NA	0.66	South America
14	2794207	T	C	Inter	NA	NA	NA	0.66	South America
14	2881188	C	T	Non Syn	T249I	PVP01_1467500	PVP01_1467500	0.66	South America
1	300969	G	C	Inter	NA	NA	NA	0.65	Southern SEA
1	557350	G	T	Non Syn	E57D	PVP01_0112200	PVP01_0112200	0.65	South Asia
1	574381	C	T	Inter	NA	NA	NA	0.65	South America
2	335676	G	A	Inter	NA	NA	NA	0.65	South America
2	391807	C	G	Non Syn	Q110E	PVP01_0209400	PVP01_0209400	0.65	South America
3	127061	A	G	Syn	Q2919	PVP01_0302600	PVP01_0302600	0.65	South America
3	310123	T	A	Non Syn	M261K	PVP01_0306000	PVP01_0306000	0.65	Southern SEA
3	434935	T	G	Non Syn	T591P	EVP1	PVP01_0309300	0.65	SEA
3	442936	C	T	Non Syn	S460N	PPM1	PVP01_0309600	0.65	South America
3	543226	G	A	Inter	NA	NA	NA	0.65	East Africa
3	664575	T	C	Inter	NA	NA	NA	0.65	South America
4	500091	C	G	Syn	S757	PVP01_0412400	PVP01_0412400	0.65	Southern SEA
4	649508	T	A	Non Syn	R1024S	P230p	PVP01_0415900	0.65	SEA
4	649509	C	A	Non Syn	R1024I	P230p	PVP01_0415900	0.65	SEA
5	174940	G	A	Non Syn	D25N	PVP01_0504100	PVP01_0504100	0.65	Southern SEA
5	723272	G	T	Non Syn	L12M	PVP01_0517200	PVP01_0517200	0.65	SEA
5	1007170	G	T	Inter	NA	NA	NA	0.65	South America
5	1185136	T	C	Syn	N54	PVP01_0528800	PVP01_0528800	0.65	South America
5	1212712	G	T	Non Syn	E1965D	PVP01_0529300	PVP01_0529300	0.65	East Africa
6	647914	G	C	Inter	NA	NA	NA	0.65	East Africa
7	156987	C	A	Inter	NA	NA	NA	0.65	East Africa
7	609311	G	A	Syn	N642	PVP01_0712900	PVP01_0712900	0.65	East Africa
8	142299	G	A	Non Syn	G274E	PVP01_0802800	PVP01_0802800	0.65	SEA
8	198656	A	G	Non Syn	I769T	PVP01_0804000	PVP01_0804000	0.65	Southern SEA
8	232294	T	G	Inter	NA	NA	NA	0.65	South America
8	493837	A	G	Inter	NA	NA	NA	0.65	Southern SEA
8	637740	A	G	Inter	NA	NA	NA	0.65	East Africa
8	849753	C	T	Non Syn	V157I	DOZI	PVP01_0819400	0.65	Southern SEA
9	1070458	C	G	Inter	NA	NA	NA	0.65	South America
9	1746001	G	C	Non Syn	H2649Q	ApiAP2	PVP01_0940100	0.65	South America
10	285779	G	C	Inter	NA	NA	NA	0.65	Southern SEA
10	524806	A	G	Non Syn	L3062S	PVP01_1011500	PVP01_1011500	0.65	South America
11	462105	G	C	Inter	NA	NA	NA	0.65	East Africa
11	509441	G	C	Syn	G1237	PVP01_1112200	PVP01_1112200	0.65	East Africa
11	611087	T	G	Non Syn	L194V	UTP21	PVP01_1114200	0.65	South America
11	1845752	C	T	Syn	G659	PVP01_1143300	PVP01_1143300	0.65	SEA
12	240615	C	A	Spl-S	I671	WDR16	PVP01_1206100	0.65	South America
12	462731	G	C	Non Syn	G921R	PVP01_1211000	PVP01_1211000	0.65	South America
12	524450	A	C	Non Syn	Q912P	ApiAP2	PVP01_1211900	0.65	South America
12	546815	T	C	Inter	NA	NA	NA	0.65	Southern SEA
12	1539679	C	A	Non Syn	Q18K	PVP01_1238700	PVP01_1238700	0.65	East Africa
12	2211806	T	C	Inter	NA	NA	NA	0.65	Southern SEA
12	2398246	C	A	Intron	NA	PVP01_1258200	PVP01_1258200	0.65	East Africa
12	2448381	T	A	Non Syn	R1509W	PVP01_1259200	PVP01_1259200	0.65	Southern SEA
12	2726720	T	G	Non Syn	N1441H	PVP01_1265700	PVP01_1265700	0.65	South America
13	322508	G	A	Non Syn	R1466K	PVP01_1307200	PVP01_1307200	0.65	East Africa
13	431890	T	C	Inter	NA	NA	NA	0.65	East Africa
13	568008	T	C	Inter	NA	NA	NA	0.65	South America
13	606832	A	G	Non Syn	K2464R	PVP01_1313300	PVP01_1313300	0.65	East Africa
13	1100938	G	A	Inter	NA	NA	NA	0.65	South America
13	1182908	G	A	Inter	NA	NA	NA	0.65	East Africa
13	1379838	T	G	Inter	NA	NA	NA	0.65	South America
13	1551148	A	G	Syn	K203	PVP01_1335900	PVP01_1335900	0.65	Southern SEA
13	1853837	G	C	Non Syn	R334S	WDR65	PVP01_1342200	0.65	East Africa
14	741718	A	G	Inter	NA	NA	NA	0.65	South America
14	1326749	G	A	Inter	NA	NA	NA	0.65	SEA
14	1342527	A	G	Non Syn	R4734G	PVP01_1430700	PVP01_1430700	0.65	East Africa
14	2065504	A	T	Non Syn	Y655F	PVP01_1447400	PVP01_1447400	0.65	SEA
14	2409521	C	T	Inter	NA	NA	NA	0.65	Southern SEA
14	2696020	T	C	Intron	NA	PVP01_1462600	PVP01_1462600	0.65	South America
14	2726431	C	A	Non Syn	G537C	PVP01_1463300	PVP01_1463300	0.65	South America
14	2760945	A	C	Inter	NA	NA	NA	0.65	South America
API	4406	G	A	Syn	K38	RPL16	PVP01_API01700	0.65	South America
API	18211	G	A	Non Syn	T327I	rpoC	PVP01_API04200	0.65	SEA
1	239782	A	C	Non Syn	Q86H	PVP01_0104600	PVP01_0104600	0.64	South America
1	358992	C	T	Inter	NA	NA	NA	0.64	South America
4	403099	C	A	Syn	A948	RON6	PVP01_0410000	0.64	East Africa
4	597952	G	A	Non Syn	E766K	PVP01_0414700	PVP01_0414700	0.64	South America
5	611905	C	T	Spl-NS	L1271F	PVP01_0514500	PVP01_0514500	0.64	Southern SEA
5	947087	G	C	Inter	NA	NA	NA	0.64	SEA
6	708098	A	G	Non Syn	L25P	RimM	PVP01_0617100	0.64	South America
7	752432	G	T	Inter	NA	NA	NA	0.64	East Africa
7	752528	A	T	Inter	NA	NA	NA	0.64	East Africa
7	832354	C	T	Syn	F1570	PVP01_0718800	PVP01_0718800	0.64	South America
7	1098792	G	C	Inter	NA	NA	NA	0.64	East Africa
8	504362	C	T	Inter	NA	NA	NA	0.64	South Asia
8	606745	G	A	Non Syn	A69V	PVP01_0814000	PVP01_0814000	0.64	South America
8	737001	G	A	Non Syn	D794N	RIPR	PVP01_0816800	0.64	South America
8	782242	G	T	Non Syn	R247M	PVP01_0818000	PVP01_0818000	0.64	South Asia
8	964641	G	C	Intron	NA	PVP01_0821800	PVP01_0821800	0.64	East Africa
8	1217499	C	G	Syn	G115	PVP01_0828100	PVP01_0828100	0.64	East Africa
8	1425048	C	T	Syn	Y214	CCT2	PVP01_0833400	0.64	South America
9	377769	G	C	Syn	T10	RUVB2	PVP01_0906800	0.64	Southern SEA
9	619485	G	A	Non Syn	G1012D	PVP01_0913500	PVP01_0913500	0.64	East Africa
9	1201229	T	C	Inter	NA	NA	NA	0.64	South America
9	1737599	G	T	Syn	P1115	PVP01_0939900	PVP01_0939900	0.64	East Africa
10	284213	T	C	Non Syn	T108A	PVP01_1006400	PVP01_1006400	0.64	Southern SEA
10	291703	T	C	Intron	NA	USP14	PVP01_1006600	0.64	Southern SEA
10	986232	C	T	Inter	NA	NA	NA	0.64	South America
10	1390675	T	A	Inter	NA	NA	NA	0.64	Southern SEA
11	866464	C	T	Inter	NA	NA	NA	0.64	South America
11	921075	T	C	Inter	NA	NA	NA	0.64	East Africa
11	1409923	G	A	Syn	S203	NDC80	PVP01_1132900	0.64	East Africa
11	1470304	G	C	Non Syn	F125L	PVP01_1134400	PVP01_1134400	0.64	Southern SEA
11	1572495	C	T	Syn	S450	EIF3L	PVP01_1137000	0.64	South America
11	1786760	G	A	Inter	NA	NA	NA	0.64	South America
11	1845402	G	C	Non Syn	G543R	PVP01_1143300	PVP01_1143300	0.64	East Africa
12	521819	G	T	Non Syn	S35I	ApiAP2	PVP01_1211900	0.64	East Africa
12	1280307	C	T	Inter	NA	NA	NA	0.64	East Africa
12	2398159	A	G	Intron	NA	PVP01_1258200	PVP01_1258200	0.64	East Africa
12	2427322	C	T	Inter	NA	NA	NA	0.64	East Africa
12	2966935	G	T	Non Syn	L12I	CRMP4	PVP01_1270300	0.64	South Asia
12	2993346	T	C	Inter	NA	NA	NA	0.64	South America
13	206300	T	G	Inter	NA	NA	NA	0.64	East Africa
13	206311	G	A	Inter	NA	NA	NA	0.64	East Africa
13	943728	C	T	Syn	G596	PVP01_1320900	PVP01_1320900	0.64	South America
13	1042997	T	C	Inter	NA	NA	NA	0.64	Southern SEA
13	1127239	G	T	Non Syn	A332E	PVP01_1325900	PVP01_1325900	0.64	South America
13	1249183	T	C	Syn	N925	PVP01_1329500	PVP01_1329500	0.64	East Africa
13	1478953	T	C	Inter	NA	NA	NA	0.64	East Africa
14	699061	G	C	Syn	S225	PVP01_1415800	PVP01_1415800	0.64	South America
14	883312	C	T	Intron	NA	PVP01_1420300	PVP01_1420300	0.64	South America
14	993964	A	G	Intron	NA	PVP01_1422800	PVP01_1422800	0.64	Southern SEA
14	1238046	G	A	Inter	NA	NA	NA	0.64	South America
14	1251111	T	G	Inter	NA	NA	NA	0.64	Southern SEA
14	1261217	C	T	Inter	NA	NA	NA	0.64	SEA
14	2197601	T	A	Non Syn	S32C	CPN60	PVP01_1450300	0.64	Southern SEA
14	2203726	A	G	Inter	NA	NA	NA	0.64	South America
14	2329156	C	G	Inter	NA	NA	NA	0.64	East Africa
14	2753923	A	G	Non Syn	N71S	DIA2	PVP01_1464100	0.64	South America
14	2761806	G	A	Syn	Y230	FKBP35	PVP01_1464500	0.64	Southern SEA
14	2906268	G	A	Non Syn	G97R	PVP01_1468200	PVP01_1468200	0.64	Southern SEA
API	5394	T	C	Syn	N37	RPS8	PVP01_API02000	0.64	South America
1	192139	G	C	Non Syn	N2756K	PVP01_0104100	PVP01_0104100	0.63	East Africa
1	331137	G	A	Syn	Y1339	PVP01_0106300	PVP01_0106300	0.63	South America
1	590669	G	A	Inter	NA	NA	NA	0.63	SEA
1	634755	C	G	Syn	T898	PVP01_0114200	PVP01_0114200	0.63	Southern SEA
1	711897	C	T	Inter	NA	NA	NA	0.63	Southern SEA
1	736915	G	C	Inter	NA	NA	NA	0.63	Southern SEA
2	242360	C	G	Intron	NA	PVP01_0205600	PVP01_0205600	0.63	SEA
2	249858	C	T	Non Syn	G916S	CCp5	PVP01_0206000	0.63	East Africa
2	379485	A	G	Inter	NA	NA	NA	0.63	South America
3	373945	C	G	Non Syn	A197P	PVP01_0307700	PVP01_0307700	0.63	East Africa
3	686058	T	G	Inter	NA	NA	NA	0.63	Southern SEA
3	828887	T	G	Inter	NA	NA	NA	0.63	South America
4	207791	A	G	Syn	N171	PVP01_0404600	PVP01_0404600	0.63	Southern SEA
4	214639	G	A	Inter	NA	NA	NA	0.63	Southern SEA
4	268128	C	T	Inter	NA	NA	NA	0.63	South America
4	365748	G	A	Syn	N715	PVP01_0409000	PVP01_0409000	0.63	East Africa
4	374120	C	T	Non Syn	T323I	ORC5	PVP01_0409200	0.63	SEA
4	534730	G	A	Syn	N394	AsnRS	PVP01_0413100	0.63	South America
4	643404	G	A	Syn	P287	P230	PVP01_0415800	0.63	Southern SEA
5	623027	C	T	Spl-Int	NA	PVP01_0514800	PVP01_0514800	0.63	East Africa
5	700302	C	G	Inter	NA	NA	NA	0.63	Southern SEA
5	760391	C	T	Inter	NA	NA	NA	0.63	South America
6	240383	C	T	Inter	NA	NA	NA	0.63	Southern SEA
6	668400	G	T	Non Syn	L52M	P28	PVP01_0616000	0.63	SEA
6	777970	T	A	Inter	NA	NA	NA	0.63	Southern SEA
6	816652	G	A	Syn	L992	PVP01_0620100	PVP01_0620100	0.63	South America
7	373079	C	A	Non Syn	R1448M	PVP01_0707000	PVP01_0707000	0.63	SEA
7	587383	T	A	Syn	I903	PVP01_0712500	PVP01_0712500	0.63	East Africa
7	615141	G	A	Inter	NA	NA	NA	0.63	East Africa
7	946591	T	C	Inter	NA	NA	NA	0.63	South America
7	1098585	C	T	Inter	NA	NA	NA	0.63	East Africa
8	231439	A	G	Inter	NA	NA	NA	0.63	South America
8	389943	G	T	Inter	NA	NA	NA	0.63	South America
8	398987	C	T	Inter	NA	NA	NA	0.63	SEA
8	1300074	G	T	Non Syn	S2927R	PVP01_0830000	PVP01_0830000	0.63	South America
8	1417574	C	G	Syn	V190	PVP01_0833000	PVP01_0833000	0.63	Southern SEA
8	1477868	T	C	Syn	K875	PVP01_0835000	PVP01_0835000	0.63	Southern SEA
8	1543443	A	G	Syn	H1482	PVP01_0836700	PVP01_0836700	0.63	East Africa
9	806521	C	A	Syn	S75	PVP01_0918100	PVP01_0918100	0.63	South America
9	1253067	T	C	Inter	NA	NA	NA	0.63	Southern SEA
10	444827	G	A	Intron	NA	PVP01_1010000	PVP01_1010000	0.63	Southern SEA
10	451875	A	T	Inter	NA	NA	NA	0.63	South America
10	725286	T	C	Syn	K393	EIF3B	PVP01_1016300	0.63	Southern SEA
10	878335	G	T	Non Syn	S65R	PSOP12	PVP01_1020200	0.63	South America
11	472819	C	A	Non Syn	R1995I	GCbeta	PVP01_1111400	0.63	South Asia
11	844634	G	C	Non Syn	T4422R	SET1	PVP01_1119800	0.63	Southern SEA
11	963391	G	A	Non Syn	C524Y	ACS	PVP01_1121700	0.63	SEA
11	1087253	T	G	Non Syn	M1024L	ISWI	PVP01_1124900	0.63	Southern SEA
11	1349683	G	A	Inter	NA	NA	NA	0.63	East Africa
11	1378363	C	T	Syn	Y369	TOM40	PVP01_1132100	0.63	East Africa
11	1834672	C	G	Non Syn	P485R	RAD50	PVP01_1143100	0.63	South America
12	492536	T	C	Inter	NA	NA	NA	0.63	South America
12	1514665	C	T	Syn	K90	PVP01_1238200	PVP01_1238200	0.63	Southern SEA
12	1582172	G	T	Non Syn	Q190K	DXR	PVP01_1239500	0.63	Southern SEA
12	1653602	T	A	Inter	NA	NA	NA	0.63	East Africa
12	2172294	G	A	Syn	K416	GluPho	PVP01_1253200	0.63	South America
12	2221869	A	G	Non Syn	L2271P	PVP01_1254400	PVP01_1254400	0.63	Southern SEA
13	845833	G	A	Inter	NA	NA	NA	0.63	SEA
13	1386234	C	A	Non Syn	F1327L	PVP01_1332300	PVP01_1332300	0.63	Southern SEA
13	1486363	C	T	Syn	S1445	ABCk2	PVP01_1334400	0.63	East Africa
13	1563882	G	A	Non Syn	P134L	PVP01_1336200	PVP01_1336200	0.63	South America
13	1719531	T	A	Inter	NA	NA	NA	0.63	Southern SEA
13	1719533	G	T	Inter	NA	NA	NA	0.63	Southern SEA
13	1900141	G	C	Non Syn	L258F	PVP01_1343100	PVP01_1343100	0.63	Southern SEA
14	385010	T	A	Non Syn	R276S	PVP01_1408300	PVP01_1408300	0.63	Southern SEA
14	1070643	G	A	Non Syn	T407I	PVP01_1424900	PVP01_1424900	0.63	East Africa
14	1115074	C	T	Syn	F1028	PVP01_1426000	PVP01_1426000	0.63	East Africa
14	1271634	T	C	Non Syn	E142G	PPPK-DHPS	PVP01_1429500	0.63	East Africa
14	1329079	A	G	Non Syn	E251G	PVP01_1430700	PVP01_1430700	0.63	South America
14	1714717	C	G	Inter	NA	NA	NA	0.63	Southern SEA
14	1767097	A	T	Non Syn	N2264Y	AP2-G	PVP01_1440800	0.63	South America
14	1801209	G	T	Inter	NA	NA	NA	0.63	East Africa
14	1811936	A	G	Syn	R3678	PVP01_1441700	PVP01_1441700	0.63	South America
14	1909742	C	G	Non Syn	L751V	PVP01_1444000	PVP01_1444000	0.63	South America
14	1968564	C	G	Non Syn	Q333E	PVP01_1445500	PVP01_1445500	0.63	East Africa
14	2732711	C	G	Non Syn	H658Q	PVP01_1463400	PVP01_1463400	0.63	Southern SEA
14	2906054	T	A	Non Syn	L81I	PVP01_1468200	PVP01_1468200	0.63	Southern SEA
14	2994745	G	T	Non Syn	P356T	PVP01_1470000	PVP01_1470000	0.63	South America
API	14641	A	G	Syn	S939	rpoD	PVP01_API04100	0.63	South America
1	198931	T	G	Syn	I492	PVP01_0104100	PVP01_0104100	0.62	Southern SEA
1	342640	T	C	Inter	NA	NA	NA	0.62	South America
1	546348	C	A	Inter	NA	NA	NA	0.62	SEA
2	254126	T	G	Non Syn	D252A	PHIL1	PVP01_0206100	0.62	SEA
2	266530	C	T	Syn	N230	PVP01_0206400	PVP01_0206400	0.62	East Africa
2	420501	C	A	Non Syn	E1586D	UBP1	PVP01_0210400	0.62	East Africa
3	369999	T	C	Non Syn	Y165C	PVP01_0307600	PVP01_0307600	0.62	South America
3	548781	A	C	Inter	NA	NA	NA	0.62	South America
3	712030	T	A	Non Syn	L101Q	PVP01_0316400	PVP01_0316400	0.62	East Africa
3	758107	T	C	Syn	C216	PVP01_0317700	PVP01_0317700	0.62	Southern SEA
4	316358	A	G	Inter	NA	NA	NA	0.62	East Africa
4	401500	A	G	Non Syn	I639V	ACS9	PVP01_0409900	0.62	East Africa
4	401503	T	A	Non Syn	S640T	ACS9	PVP01_0409900	0.62	East Africa
4	401511	T	G	Non Syn	D642E	ACS9	PVP01_0409900	0.62	East Africa
4	852964	G	A	Non Syn	D1466N	PVP01_0421000	PVP01_0421000	0.62	South Asia
4	931186	C	T	Intron	NA	PVP01_0422900	PVP01_0422900	0.62	Southern SEA
5	268241	T	C	Inter	NA	NA	NA	0.62	SEA
5	672827	C	T	Non Syn	D411N	PVP01_0516100	PVP01_0516100	0.62	East Africa
5	728282	C	T	Inter	NA	NA	NA	0.62	East Africa
5	752683	T	A	Inter	NA	NA	NA	0.62	Southern SEA
5	903893	A	C	Inter	NA	NA	NA	0.62	Southern SEA
5	1075845	C	G	Inter	NA	NA	NA	0.62	Southern SEA
5	1077742	G	A	Syn	P127	DHFR-TS	PVP01_0526600	0.62	East Africa
5	1176297	C	G	Intron	NA	PVP01_0528400	PVP01_0528400	0.62	South America
5	1251997	C	T	Inter	NA	NA	NA	0.62	East Africa
5	1323750	G	T	Non Syn	A2260S	BRR2	PVP01_0531000	0.62	Southern SEA
5	1368781	G	C	Syn	L305	CyRPA	PVP01_0532400	0.62	East Africa
6	76434	C	A	Inter	NA	NA	NA	0.62	East Africa
6	227274	G	C	Non Syn	N129K	PVP01_0605600	PVP01_0605600	0.62	East Africa
6	496310	G	C	Intron	NA	PVP01_0611100	PVP01_0611100	0.62	SEA
7	280360	T	C	Inter	NA	NA	NA	0.62	Southern SEA
7	429302	A	G	Syn	Q533	PVP01_0708400	PVP01_0708400	0.62	South America
7	496847	A	G	Non Syn	I501V	CRMP1	PVP01_0709800	0.62	South Asia
7	832371	T	G	Non Syn	I1576R	PVP01_0718800	PVP01_0718800	0.62	Southern SEA
7	1427063	G	C	Syn	V1066	CLAG7	PVP01_0734500	0.62	Southern SEA
8	446025	C	G	Non Syn	C91S	PVP01_0809900	PVP01_0809900	0.62	Southern SEA
8	787984	G	C	Non Syn	G507R	Prt1	PVP01_0818100	0.62	East Africa
8	787986	A	G	Syn	G507	Prt1	PVP01_0818100	0.62	East Africa
8	1319694	C	T	Non Syn	P619S	PVP01_0830300	PVP01_0830300	0.62	South America
8	1457188	C	T	Inter	NA	NA	NA	0.62	East Africa
8	1497935	C	T	Syn	N77	PVP01_0835300	PVP01_0835300	0.62	South America
9	644340	G	T	Non Syn	R5127L	PVP01_0913800	PVP01_0913800	0.62	Southern SEA
9	756648	G	A	Inter	NA	NA	NA	0.62	East Africa
9	987784	T	G	Syn	P401	GPI16	PVP01_0922700	0.62	Southern SEA
9	987802	A	G	Syn	D395	GPI16	PVP01_0922700	0.62	Southern SEA
9	1300261	G	C	Inter	NA	NA	NA	0.62	Southern SEA
9	1369676	T	C	Syn	F210	PVP01_0932000	PVP01_0932000	0.62	South America
9	1435086	C	A	Inter	NA	NA	NA	0.62	South Asia
9	1813374	G	T	Non Syn	Q634K	PVP01_0941300	PVP01_0941300	0.62	South America
9	2052238	G	C	Non Syn	D180H	PVP01_0947200	PVP01_0947200	0.62	SEA
10	932267	T	A	Inter	NA	NA	NA	0.62	South America
10	955786	T	C	Non Syn	I7934M	PVP01_1022500	PVP01_1022500	0.62	East Africa
10	998173	A	T	Inter	NA	NA	NA	0.62	South Asia
10	1131037	G	A	Syn	I906	SET9	PVP01_1025900	0.62	East Africa
10	1224289	G	A	Inter	NA	NA	NA	0.62	Southern SEA
10	1225640	T	G	Non Syn	M165L	PVP01_1028700	PVP01_1028700	0.62	South America
11	198369	G	T	Inter	NA	NA	NA	0.62	East Africa
11	320539	T	C	Inter	NA	NA	NA	0.62	East Africa
11	427878	T	C	Non Syn	K1659R	PVP01_1110800	PVP01_1110800	0.62	East Africa
11	970293	T	C	Non Syn	N318S	PVP01_1121800	PVP01_1121800	0.62	East Africa
11	1117071	C	T	Inter	NA	NA	NA	0.62	East Africa
11	1175406	A	G	Non Syn	E1741G	ApiAP2	PVP01_1126600	0.62	South Asia
11	1450547	G	C	Non Syn	G2231A	PVP01_1133700	PVP01_1133700	0.62	East Africa
12	647541	A	G	Inter	NA	NA	NA	0.62	East Africa
12	1912362	T	G	Syn	I573	PVP01_1246700	PVP01_1246700	0.62	Southern SEA
12	2065161	G	A	Non Syn	E213K	PVP01_1250500	PVP01_1250500	0.62	Southern SEA
12	2137644	C	T	Inter	NA	NA	NA	0.62	Southern SEA
12	2234302	A	T	Non Syn	M694K	PVP01_1254600	PVP01_1254600	0.62	Southern SEA
12	2244658	A	G	Inter	NA	NA	NA	0.62	East Africa
12	2305333	G	A	Syn	D200	PVP01_1256100	PVP01_1256100	0.62	Southern SEA
12	2358861	G	T	Non Syn	Q431K	ApiAP2	PVP01_1257500	0.62	Southern SEA
12	2410186	C	G	Non Syn	A1603G	PVP01_1258500	PVP01_1258500	0.62	Southern SEA
12	2882448	C	T	Inter	NA	NA	NA	0.62	South America
13	431097	G	A	Syn	L4131	PVP01_1309200	PVP01_1309200	0.62	South America
13	480161	C	G	Non Syn	R411T	PVP01_1310400	PVP01_1310400	0.62	SEA
13	593192	G	A	Non Syn	A365V	PTEX150	PVP01_1313200	0.62	South America
13	593388	T	C	Non Syn	K300E	PTEX150	PVP01_1313200	0.62	South America
13	731187	G	C	Non Syn	S1156T	PVP01_1315800	PVP01_1315800	0.62	East Africa
13	1096404	C	A	Non Syn	H256N	PVP01_1325300	PVP01_1325300	0.62	Southern SEA
13	1100932	G	A	Inter	NA	NA	NA	0.62	East Africa
13	1793546	A	T	Inter	NA	NA	NA	0.62	South America
14	779355	T	C	Inter	NA	NA	NA	0.62	SEA
14	1162391	G	A	Non Syn	R628H	PVP01_1427200	PVP01_1427200	0.62	SEA
14	1298969	A	T	Inter	NA	NA	NA	0.62	East Africa
14	1340819	G	A	Syn	E4164	PVP01_1430700	PVP01_1430700	0.62	East Africa
14	1787066	C	T	Inter	NA	NA	NA	0.62	South America
14	2258197	G	A	Syn	L2327	AARP1	PVP01_1451700	0.62	Southern SEA
14	2677393	A	G	Non Syn	E555G	PVP01_1462000	PVP01_1462000	0.62	East Africa
14	2905414	G	T	Non Syn	A7S	PVP01_1468200	PVP01_1468200	0.62	Southern SEA
14	2965470	T	C	Non Syn	D2511G	PVP01_1469500	PVP01_1469500	0.62	SEA
1	573868	C	G	Non Syn	Q362E	RPN10	PVP01_0112600	0.61	South Asia
1	632552	A	C	Non Syn	E164A	PVP01_0114200	PVP01_0114200	0.61	Southern SEA
2	192090	C	G	Non Syn	S949C	PVP01_0203900	PVP01_0203900	0.61	East Africa
3	401352	T	G	Non Syn	T1052P	PVP01_0308300	PVP01_0308300	0.61	Southern SEA
3	548996	T	G	Inter	NA	NA	NA	0.61	Southern SEA
4	326027	A	T	Non Syn	N568I	PVP01_0408000	PVP01_0408000	0.61	East Africa
4	449371	T	C	Inter	NA	NA	NA	0.61	South America
4	457800	T	A	Inter	NA	NA	NA	0.61	Southern SEA
5	366811	G	A	Syn	L2279	PVP01_0508200	PVP01_0508200	0.61	South America
5	508721	C	T	Inter	NA	NA	NA	0.61	East Africa
5	697893	A	G	Intron	NA	PBLP	PVP01_0516700	0.61	South America
5	728258	A	G	Inter	NA	NA	NA	0.61	South America
5	729213	A	T	Inter	NA	NA	NA	0.61	South Asia
5	739657	A	G	Intron	NA	RON5	PVP01_0517600	0.61	South America
5	942229	T	C	Inter	NA	NA	NA	0.61	South America
5	1213949	T	A	Non Syn	F2378I	PVP01_0529300	PVP01_0529300	0.61	South America
5	1218436	C	T	Syn	G3873	PVP01_0529300	PVP01_0529300	0.61	South America
6	258865	C	A	Non Syn	A480S	PVP01_0606400	PVP01_0606400	0.61	East Africa
6	661143	G	C	Non Syn	S145T	RPN9	PVP01_0615600	0.61	South America
7	314090	C	A	Inter	NA	NA	NA	0.61	East Africa
7	458805	C	A	Inter	NA	NA	NA	0.61	East Africa
7	614876	G	A	Inter	NA	NA	NA	0.61	South America
7	626132	C	T	Inter	NA	NA	NA	0.61	East Africa
7	750980	G	A	Non Syn	V1447I	PVP01_0716800	PVP01_0716800	0.61	South America
7	904857	A	C	Non Syn	L197F	PVP01_0720800	PVP01_0720800	0.61	South America
8	130505	T	C	Non Syn	F71S	PVP01_0802600	PVP01_0802600	0.61	South America
8	208090	G	C	Inter	NA	NA	NA	0.61	South America
8	333196	C	A	Inter	NA	NA	NA	0.61	Southern SEA
8	648101	G	A	Non Syn	T1205I	ADA2	PVP01_0814700	0.61	SEA
8	1270757	G	A	Inter	NA	NA	NA	0.61	South Asia
8	1290617	T	A	Non Syn	E869V	PVP01_0829900	PVP01_0829900	0.61	SEA
8	1417553	G	T	Non Syn	K183N	PVP01_0833000	PVP01_0833000	0.61	Southern SEA
8	1445509	C	T	Inter	NA	NA	NA	0.61	South America
8	1468976	G	C	Non Syn	R3493T	PVP01_0834700	PVP01_0834700	0.61	South America
9	432892	G	T	Non Syn	D1036E	PAIP1	PVP01_0908100	0.61	East Africa
9	474945	G	C	Non Syn	N933K	PVP01_0908700	PVP01_0908700	0.61	SEA
9	913674	T	C	Syn	A54	PVP01_0921100	PVP01_0921100	0.61	Southern SEA
9	967621	G	C	Inter	NA	NA	NA	0.61	Southern SEA
9	1090443	C	G	Syn	P577	SMC5	PVP01_0924400	0.61	Southern SEA
9	1096343	T	C	Inter	NA	NA	NA	0.61	Southern SEA
9	1165689	C	T	Syn	K366	PVP01_0926400	PVP01_0926400	0.61	South America
9	1640109	C	T	Non Syn	A251T	AEP	PVP01_0938100	0.61	South Asia
11	400204	C	T	Inter	NA	NA	NA	0.61	Southern SEA
11	579666	A	G	Inter	NA	NA	NA	0.61	South Asia
11	1037415	G	T	Inter	NA	NA	NA	0.61	South America
11	1175734	C	T	Syn	P1850	ApiAP2	PVP01_1126600	0.61	South America
11	1354582	T	A	Inter	NA	NA	NA	0.61	Southern SEA
11	1548882	T	A	Inter	NA	NA	NA	0.61	South Asia
11	1921701	A	T	Non Syn	Y605F	CEP76	PVP01_1145100	0.61	East Africa
12	367641	A	G	Inter	NA	NA	NA	0.61	Southern SEA
12	377703	C	A	Syn	T365	IDH	PVP01_1209100	0.61	South America
12	1045055	T	C	Inter	NA	NA	NA	0.61	South America
12	1327911	T	C	Inter	NA	NA	NA	0.61	Southern SEA
12	1839085	G	A	Non Syn	R4367K	PVP01_1244400	PVP01_1244400	0.61	East Africa
12	1920680	G	C	Syn	G129	PVP01_1247000	PVP01_1247000	0.61	Southern SEA
12	2475598	C	T	Non Syn	L372F	PVP01_1260100	PVP01_1260100	0.61	South America
12	2560114	G	A	Inter	NA	NA	NA	0.61	East Africa
13	372793	G	A	Syn	L300	PVP01_1308000	PVP01_1308000	0.61	Southern SEA
13	1096398	T	C	Non Syn	Y254H	PVP01_1325300	PVP01_1325300	0.61	Southern SEA
13	1197756	G	C	Non Syn	H232Q	P113	PVP01_1328200	0.61	Southern SEA
13	1608489	T	A	Non Syn	N596I	PVP01_1337400	PVP01_1337400	0.61	Southern SEA
13	1811288	G	A	Syn	E195	PVP01_1341100	PVP01_1341100	0.61	Southern SEA
14	152476	T	C	Inter	NA	NA	NA	0.61	East Africa
14	152478	C	T	Inter	NA	NA	NA	0.61	East Africa
14	211960	G	A	Intron	NA	PVP01_1404600	PVP01_1404600	0.61	East Africa
14	770869	A	T	Intron	NA	SEC20	PVP01_1417700	0.61	SEA
14	947212	C	T	Non Syn	D1876N	PVP01_1421900	PVP01_1421900	0.61	East Africa
14	1144028	G	C	Inter	NA	NA	NA	0.61	East Africa
14	1272598	G	T	Inter	NA	NA	NA	0.61	East Africa
14	1309839	G	A	Inter	NA	NA	NA	0.61	Southern SEA
14	1340822	G	A	Syn	T4165	PVP01_1430700	PVP01_1430700	0.61	East Africa
14	1664726	G	A	Inter	NA	NA	NA	0.61	Southern SEA
14	1765558	C	A	Non Syn	P1751T	AP2-G	PVP01_1440800	0.61	South America
14	1797660	C	T	Non Syn	A942T	GyrA	PVP01_1441500	0.61	East Africa
14	2695905	G	T	Intron	NA	PVP01_1462600	PVP01_1462600	0.61	East Africa
14	2764759	C	A	Inter	NA	NA	NA	0.61	SEA
14	2893027	C	A	Syn	P285	PVP01_1467900	PVP01_1467900	0.61	Southern SEA
1	254062	G	A	Syn	N2411	UT	PVP01_0104800	0.6	Southern SEA
1	334465	T	C	Non Syn	E366G	PVP01_0106300	PVP01_0106300	0.6	South America
2	201842	G	A	Non Syn	S42N	AKLP1	PVP01_0204200	0.6	South America
2	419293	G	A	Non Syn	A1989V	UBP1	PVP01_0210400	0.6	Southern SEA
4	495961	T	C	Non Syn	N2134S	PVP01_0412400	PVP01_0412400	0.6	Southern SEA
5	501913	G	C	Non Syn	R415T	PVP01_0511600	PVP01_0511600	0.6	Southern SEA
5	526411	G	A	Intron	NA	Sec61-beta	PVP01_0512500	0.6	South Asia
5	601825	G	A	Syn	K1394	SRCAP	PVP01_0514300	0.6	Southern SEA
5	656774	C	G	Inter	NA	NA	NA	0.6	Southern SEA
5	696996	G	A	Inter	NA	NA	NA	0.6	SEA
5	733939	T	C	Inter	NA	NA	NA	0.6	Southern SEA
5	1323485	C	T	Syn	Y2171	BRR2	PVP01_0531000	0.6	South America
6	415149	A	G	Inter	NA	NA	NA	0.6	South Asia
6	670773	C	G	Non Syn	E97Q	PVP01_0616100	PVP01_0616100	0.6	South Asia
6	681705	G	A	Inter	NA	NA	NA	0.6	South America
7	324669	C	A	Syn	T626	PVP01_0705700	PVP01_0705700	0.6	East Africa
7	457251	G	A	Inter	NA	NA	NA	0.6	East Africa
7	802041	A	G	Non Syn	F232S	PVP01_0718200	PVP01_0718200	0.6	Southern SEA
7	1269852	G	C	Inter	NA	NA	NA	0.6	South Asia
8	67073	T	C	Intron	NA	PVP01_0801200	PVP01_0801200	0.6	Southern SEA
8	139302	T	C	Syn	L119	PVP01_0802700	PVP01_0802700	0.6	South America
8	317956	C	T	Inter	NA	NA	NA	0.6	East Africa
8	501842	C	T	Syn	I290	RAD23	PVP01_0811800	0.6	SEA
9	1814959	G	A	Syn	R105	PVP01_0941300	PVP01_0941300	0.6	East Africa
9	2087755	G	A	Inter	NA	NA	NA	0.6	Southern SEA
10	816173	G	T	Inter	NA	NA	NA	0.6	South America
10	985028	G	T	Non Syn	P358T	PVP01_1022600	PVP01_1022600	0.6	South America
10	1013834	C	A	Inter	NA	NA	NA	0.6	South Asia
11	1080965	G	C	Inter	NA	NA	NA	0.6	Southern SEA
11	1556083	A	C	Inter	NA	NA	NA	0.6	SEA
11	1572700	G	C	Non Syn	V519L	EIF3L	PVP01_1137000	0.6	SEA
11	1880800	C	T	Non Syn	E2464K	PVP01_1144400	PVP01_1144400	0.6	South America
12	334571	A	T	Non Syn	F5077I	PVP01_1208400	PVP01_1208400	0.6	SEA
12	421969	G	A	Non Syn	V104M	USB1	PVP01_1210300	0.6	East Africa
12	447726	A	G	Non Syn	I372T	PVP01_1210700	PVP01_1210700	0.6	South America
12	448597	A	C	Non Syn	L82V	PVP01_1210700	PVP01_1210700	0.6	South America
12	455031	C	G	Syn	V605	PRPF4	PVP01_1210900	0.6	South America
12	1247986	G	T	Non Syn	E7D	RPL23	PVP01_1231200	0.6	Southern SEA
12	1893297	A	G	Inter	NA	NA	NA	0.6	East Africa
12	2730493	C	T	Intron	NA	PVP01_1265700	PVP01_1265700	0.6	South America
12	2956289	A	C	Non Syn	L3512R	CRMP4	PVP01_1270300	0.6	South Asia
13	334389	A	T	Non Syn	E598V	CRMP3	PVP01_1307300	0.6	South America
13	1197776	C	G	Non Syn	E226Q	P113	PVP01_1328200	0.6	Southern SEA
13	1242596	A	C	Syn	I82	PVP01_1329400	PVP01_1329400	0.6	Southern SEA
13	1695228	T	C	Non Syn	I411V	CDS	PVP01_1339000	0.6	SEA
14	202194	A	G	Non Syn	L1403P	NHE	PVP01_1404400	0.6	South America
14	1146136	G	A	Intron	NA	PVP01_1426900	PVP01_1426900	0.6	East Africa
14	1284609	T	G	Inter	NA	NA	NA	0.6	South America
14	1321572	C	A	Intron	NA	PVP01_1430500	PVP01_1430500	0.6	South America
14	2484792	T	C	Inter	NA	NA	NA	0.6	Southern SEA
14	2584308	G	A	Inter	NA	NA	NA	0.6	SEA
14	2636991	T	C	Syn	Q377	DOC2	PVP01_1461000	0.6	SEA
14	2820501	C	T	Inter	NA	NA	NA	0.6	East Africa
