# Supplementary material for: Distinctive genetic structure and selection patterns in Plasmodium vivax from South Asia and East Africa
Source: Nat Commun. 2021 May 26;12:3160. doi: 10.1038/s41467-021-23422-3 (PMC8154914; doi:10.1038/s41467-021-23422-3)
Supplement: Supplementary file 6 — Supplementary Data 4 [file 41467_2021_23422_MOESM6_ESM.xlsx]

## Sheet: SD4
Supplementary Data 4. Drug resistance mutations
Gene name	Chromosome	Position	Ref	Alt	Effect (*)	Amino Acid Change	Gene ID	South Asia (n=91)	East Africa (50)	South America (148)	South East Asia (186)	Southern SEA (84)	India (35)	Afghanistan (22)	Pakistan (32)	Bangladesh (1)	Sri Lanka (1)	Ethiopia (29)	Eritrea (12)	Sudan (5)	Uganda (3)	Madagascar (1)	Brazil (37)	Mexico (20)	Colombia (30)	Peru (58)	Guyana (3)	Thailand (128)	Myanmar (9)	Cambodia (32)	Vietnam (14)	Laos (2)	China (1)	Malaysia (49)	Papua New Guinea (25)	Indonesia (9)	The Philippines (1)			3
pvcrt	PvP01_01_v1	442271	C	T	Non Syn	P16L	PVP01_0109300	1.0989							3.125																								1.0989	1
pvcrt	PvP01_01_v1	442502	C	T	Non Syn	P38L	PVP01_0109300				1.62162																	2.34375											1.62162	1
pvcrt	PvP01_01_v1	442980	G	A	Non Syn	R121K	PVP01_0109300				1.62162																	0.78125		6.25									1.62162	1
pvcrt	PvP01_01_v1	443535	G	C	Non Syn	E207Q	PVP01_0109300			0.60241														5															0.60241	1
pvdhfr	PvP01_05_v1	1077398	A	C	Non Syn	I13L	PVP01_0526600				1.08108																	1.5625											1.08108	1
pvdhfr	PvP01_05_v1	1077400	C	G	Non Syn	I13M	PVP01_0526600					1.17647																						2.04082					1.17647	1
pvdhfr	PvP01_05_v1	1077405	C	T	Non Syn	A15V	PVP01_0526600			0.609756															2.94118														0.609756	1
pvdhfr	PvP01_05_v1	1077510	A	T	Non Syn	N50I	PVP01_0526600	7.14286						18.1818	6.25																								7.14286	0
pvdhfr	PvP01_05_v1	1077511	C	A	Non Syn	N50K	PVP01_0526600			0.621118															2.94118														0.621118	1
pvdhfr	PvP01_05_v1	1077530; 1077532	T; C	C, A; G, A	Non Syn	F57I	PVP01_0526600				56.2162																	77.3438	66.67										56.2162	0
pvdhfr	PvP01_05_v1	1077530; 1077532	T; C	C, A; G, A	Non Syn	F57L	PVP01_0526600				4.32	76.4706																4.69	22.22					91.8367	64	44.4444			76.4706	0
pvdhfr	PvP01_05_v1	1077534	G	A	Non Syn	K58R	PVP01_0526600			8.80503																25.9259													8.80503	0
pvdhfr	PvP01_05_v1	1077535	G	C	Non-Syn	S58R	PVP01_0526600	34.5238	88	67.9245	100	61.1765	71.4286	13.6364	18.75	0	0	89.6552	91.6667	100	33.3333	100	71.4286	0	93.9394	98.1481							100	65.3061					100	0
pvdhfr	PvP01_05_v1	1077543	C	T	Non Syn	T61M	PVP01_0526600				64.8649	36.4706																87.5	88.8889					28.5714	48	55.5556			64.8649	0
pvdhfr	PvP01_05_v1	1077711	A	C	Non Syn	N117T	PVP01_0526600			0.653595	64.1304	72.619													2.94118			86.6142	88.8889					95.9184	41.6667	44.4444			72.619	0
pvdhfr	PvP01_05_v1	107711	A	G	Non Syn	N117S	PVP01_0526600	62.1951	6.25	20.2614		9.52381	55.5556	66.6667	62.5	100	100	3.44828	8.33333		50		23.913	100		1.96078							100		29.1667				62.1951	0
pvdhfr	PvP01_05_v1	1077880	T	G	Non Syn	I173M	PVP01_0526600					1.17647																						2.04082					1.17647	1
pvdhfr	PvP01_05_v1	1078090	C	A	Non Syn	D243E	PVP01_0526600	3.61446					7.40741		3.125																								3.61446	0
pvdhfr	PvP01_05_v1	1078180	C	A	Non Syn	N273K	PVP01_0526600	10.7143					3.57143		21.875		100																						10.7143	0
pvdhfr	PvP01_05_v1	1078468	A	T	Non Syn	K369N	PVP01_0526600				0.540541																	0.78125											0.540541	1
pvdhfr	PvP01_05_v1	1078826	A	C	Non Syn	I489L	PVP01_0526600					1.17647																							4				1.17647	1
pvdhps	PvP01_14_v1	1270256	C	T	Non Syn	M601I	PVP01_1429500	6.59341					5.71429		12.5																								6.59341	0
pvdhps	PvP01_14_v1	1270309	T	C	Non Syn	I584V	PVP01_1429500				2.16216																	3.125											2.16216	1
pvdhps	PvP01_14_v1	1270348	C	G	Non Syn	E571Q	PVP01_1429500				0.540541																		11.1111										0.540541	1
pvdhps	PvP01_14_v1	1270401	G	C	Non Syn	A553G	PVP01_1429500	10.989		0.609756	67.5676	54.1176	28.5714										2					92.1875	77.7778					91.8367		11.1111			67.5676	0
pvdhps	PvP01_14_v1	1270459	G	T	Non Syn	L534I	PVP01_1429500		2.04082												33.3333																		2.04082	1
pvdhps	PvP01_14_v1	1270524	T	A	Non Syn	K512M	PVP01_1429500				3.78378																	5.46875											3.78378	0
pvdhps	PvP01_14_v1	1270525	T	C	Non Syn	K512E	PVP01_1429500				1.62162																	1.5625	11.1111										1.62162	1
pvdhps	PvP01_14_v1	1270683	T	G	Non Syn	D459A	PVP01_1429500	3.33333					2.94118		6.25																								3.33333	0
pvdhps	PvP01_14_v1	1270743	C	T	Non Syn	G439E	PVP01_1429500			0.613497													2.04082																0.613497	1
pvdhps	PvP01_14_v1	1270793	G	C	Non Syn	C422W	PVP01_1429500					15.2941																						26.5306					15.2941	0
pvdhps	PvP01_14_v1	1270911	C	G	Non Syn	G383A	PVP01_1429500	86.6667	68	47.205	3.78378	32.1429	71.4286	95.4545	96.7742	100	100	86.2069	16.6667	80	100		25.5319	100	14.7059	68.4211				3.125	35.7143	50	100	2.04082	100				86.6667	0
pvdhps	PvP01_14_v1	1270914	G	C	Non Syn	S382C	PVP01_1429500			10.559													27.6596			1.75439	100												10.559	0
pvdhps	PvP01_14_v1	1270915	A	C	Non Syn	S382A	PVP01_1429500				21.0811																	29.6875	11.1111										21.0811	0
pvdhps	PvP01_14_v1	1270960	T	G	Non Syn	M367L	PVP01_1429500	1.0989							3.125																								1.0989	1
pvdhps	PvP01_14_v1	1270966	A	G	Non Syn	F365L	PVP01_1429500	4.3956						4.54545	9.375																								4.3956	0
pvdhps	PvP01_14_v1	1271050	T	C	Non Syn	I337V	PVP01_1429500	2.1978							6.25																								2.1978	1
pvdhps	PvP01_14_v1	1271159	G	C	Non Syn	N300K	PVP01_1429500			1.84049														15															1.84049	1
pvdhps	PvP01_14_v1	1271444	C	T	Non Syn	M205I	PVP01_1429500		72	59.1463	100	8.23529						62.069	91.6667	80	100		70		50	73.6842	100	100	100	100	100	100	100	4.08163	16				100	0
pvdhps	PvP01_14_v1	1271634	T	C	Non Syn	E142G	PVP01_1429500		64									55.1724	83.3333	80	66.6667																		64	0
pvdhps	PvP01_14_v1	1271664	T	C	Non Syn	E132G	PVP01_1429500					38.8235																						65.3061		11.1111			38.8235	0
pvdhps	PvP01_14_v1	1271741	C	A	Non Syn	E106D	PVP01_1429500	1.0989							3.125																								1.0989	1
pvkelch12	PvP01_12_v1	484802	A	G	Non Syn	I6M	PVP01_1211100	2.1978					2.85714		3.125																								2.1978	1
pvkelch12	PvP01_12_v1	484858	A	T	Non Syn	N25I	PVP01_1211100	1.0989			1.08108		2.85714															1.5625											1.0989	1
pvkelch12	PvP01_12_v1	485314	G	C	Non Syn	S177T	PVP01_1211100			0.613497															2.94118														0.613497	1
pvkelch12	PvP01_12_v1	485541	T	A	Non Syn	S253T	PVP01_1211100					2.53165																								22.2222			2.53165	1
pvkelch12	PvP01_12_v1	486738	G	C	Non Syn	V652L	PVP01_1211100					2.35294																							8				2.35294	1
pvkelch12	PvP01_12_v1	486913	C	A	Non Syn	A710E	PVP01_1211100					2.35294																							8				2.35294	1
pvmdr1	PvP01_10_v1	478789	G	T	Non Syn	L1449I	PVP01_1010900	7.77778					2.94118	9.09091	9.375		100																						7.77778	0
pvmdr1	PvP01_10_v1	478955	C	G	Non Syn	K1393N	PVP01_1010900	11.236	2		10.8108	1.17647	9.09091		21.875							100						14.8438	11.1111					2.04082					11.236	0
pvmdr1	PvP01_10_v1	479329	T	A	Non Syn	T1269S	PVP01_1010900	10.1124					3.0303	13.6364	12.5		100																						10.1124	0
pvmdr1	PvP01_10_v1	479908	G	A	Non Syn	L1076F	PVP01_1010900	2.1978		88.0503	33.5135	1.17647	2.85714		3.125								68.8889	95	100	92.9825	100	39.8438	55.5556	18.75				2.04082					88.0503	0
pvmdr1	PvP01_10_v1	479926	A	G	Non Syn	F1070L	PVP01_1010900			1.85185																5.26316													1.85185	1
pvmdr1	PvP01_10_v1	480196	T	C	Non Syn	M980V	PVP01_1010900	1.0989					2.85714																										1.0989	1
pvmdr1	PvP01_10_v1	480198	A	G	Non Syn	F979S	PVP01_1010900	1.0989					2.85714																										1.0989	1
pvmdr1	PvP01_10_v1	480207	A	T	Non Syn	F976Y	PVP01_1010900	97.7528	46	89.8734	68.6486	11.9048	93.9394	100	100	100	100	34.4828	83.3333	40		100	97.7778	95	97.0588	76.7857	100	80.4688	77.7778	37.5	21.4286	100	100	4.08163	28				97.7528	0
pvmdr1	PvP01_10_v1	480412	G	T	Non Syn	L908M	PVP01_1010900			13.4969													2.04082	95	5.88235														13.4969	0
pvmdr1	PvP01_10_v1	480442	T	C	Non Syn	T898A	PVP01_1010900	2.22222					2.94118			100																							2.22222	1
pvmdr1	PvP01_10_v1	480552	G	T	Non Syn	A861E	PVP01_1010900	4.3956			3.78378		5.71429	4.54545	3.125													4.6875	11.1111										4.3956	0
pvmdr1	PvP01_10_v1	480601	G	A	Non Syn	L845F	PVP01_1010900	14.2857			8.64865	2.38095	20	18.1818	6.25													1.5625	11.1111	18.75	35.7143	100		4.08163					14.2857	0
pvmdr1	PvP01_10_v1	480846	G	A	Non Syn	A763V	PVP01_1010900				3.78378																	5.46875											3.78378	0
pvmdr1	PvP01_10_v1	481042	T	C	Non Syn	S698G	PVP01_1010900	59.3407	38	100	0.540541		60	63.6364	59.375			37.931	66.6667				100	100	100	100	100	0.78125											100	0
pvmdr1	PvP01_10_v1	481092	T	C	Non Syn	H681R	PVP01_1010900			0.613497													2.08333																0.613497	1
pvmdr1	PvP01_10_v1	481575	C	T	Non Syn	G520D	PVP01_1010900				0.540541																		11.1111										0.540541	1
pvmdr1	PvP01_10_v1	481595	A	T	Non Syn	S513R	PVP01_1010900	35.5556	72	0.625	23.2432		31.4286	40.9091	38.7097			75.8621	58.3333	80	66.6667	100	2.17391					28.125	33.3333	12.5									72	0
pvmdr1	PvP01_10_v1	481636	C	T	Non Syn	D500N	PVP01_1010900			17.284													58.3333																17.284	0
pvmdr1	PvP01_10_v1	481644	G	A	Non Syn	S497L	PVP01_1010900					2.35294																							8				2.35294	1
pvmdr1	PvP01_10_v1	481908	G	A	Non Syn	T409M	PVP01_1010900	11.1111					11.7647	13.6364	9.375																								11.1111	0
pvmdr1	PvP01_10_v1	482015	G	T	Non Syn	D373E	PVP01_1010900			0.632911													2.27273																0.632911	1
pvmdr1	PvP01_10_v1	482281	C	T	Non Syn	G285S	PVP01_1010900				0.540541																		11.1111										0.540541	1
pvmdr1	PvP01_10_v1	482428	T	A	Non Syn	M236L	PVP01_1010900					1.17647																							4				1.17647	1
pvmdr1	PvP01_10_v1	482473	C	A	Non Syn	V221L	PVP01_1010900			18.9024															82.3529	5.17241													18.9024	0
pvmdr1	PvP01_10_v1	483005	C	G	Non Syn	Q43H	PVP01_1010900				0.540541																		11.1111										0.540541	1
pvmdr1	PvP01_10_v1	483009	G	C	Non Syn	T42S	PVP01_1010900	1.11111							3.125																								1.11111	1
pvmdr1	PvP01_10_v1	483111	G	A	Non Syn	P8L	PVP01_1010900	2.1978					2.85714	4.54545																									2.1978	1
pvmrp1	PvP01_02_v1	153748	C	T	Non Syn	G1726S	PVP01_0203000				0.540541																		11.1111										0.540541	1
pvmrp1	PvP01_02_v1	153954	T	C	Non Syn	N1657S	PVP01_0203000					30.1205																						51.0204					30.1205	0
pvmrp1	PvP01_02_v1	154063	G	C	Non Syn	R1621G	PVP01_0203000			0.694444														5															0.694444	1
pvmrp1	PvP01_02_v1	154065	A	G	Non Syn	I1620T	PVP01_0203000					4.70588																							16				4.70588	0
pvmrp1	PvP01_02_v1	154107	G	T	Non Syn	A1606D	PVP01_0203000			7.46269													28	5	6.66667														7.46269	0
pvmrp1	PvP01_02_v1	154108	C	T	Non Syn	A1606T	PVP01_0203000			7.63359													30.4348	5	6.66667														7.63359	0
pvmrp1	PvP01_02_v1	154168	G	A	Non Syn	H1586Y	PVP01_0203000	9.30233		28.8732	3.78378		10	16.6667										5	9.67742	64.9123		3.90625	11.1111	3.125									28.8732	0
pvmrp1	PvP01_02_v1	154216	C	A	Non Syn	D1570Y	PVP01_0203000					3.52941																							8	11.1111			3.52941	0
pvmrp1	PvP01_02_v1	154294	C	T	Non Syn	V1544I	PVP01_0203000			8.4507													25.8065	5	10														8.4507	0
pvmrp1	PvP01_02_v1	154341	C	T	Non Syn	R1528K	PVP01_0203000			1.3986															6.66667														1.3986	1
pvmrp1	PvP01_02_v1	154350	G	A	Non Syn	T1525I	PVP01_0203000			6.33803															23.3333	3.44828													6.33803	0
pvmrp1	PvP01_02_v1	154486	T	C	Non Syn	I1480V	PVP01_0203000			0.689655															3.125														0.689655	1
pvmrp1	PvP01_02_v1	154492	T	C	Non Syn	I1478V	PVP01_0203000	20.3125	23.5294	15.3846			14.2857	45.4545	12.5		100	23.0769	33.3333	33.3333					23.3333	25.8621													23.5294	0
pvmrp1	PvP01_02_v1	154573	C	A	Non Syn	V1451F	PVP01_0203000					1.17647																							4				1.17647	1
pvmrp1	PvP01_02_v1	154668	C	G	Non Syn	G1419A	PVP01_0203000	23.4375	16.6667	33.7931			32.3529	9.09091	11.1111		100	20	16.6667				35.2941	35	50	20.6897	100												33.7931	0
pvmrp1	PvP01_02_v1	154747	C	A	Non Syn	D1393Y	PVP01_0203000	18.3333	4.87805		0.540541		22.8571	16.6667	9.09091				14.2857	33.3333									11.1111										18.3333	0
pvmrp1	PvP01_02_v1	154831	G	A	Non Syn	L1365F	PVP01_0203000					3.52941																							8	11.1111			3.52941	0
pvmrp1	PvP01_02_v1	154843	G	A	Non Syn	L1361F	PVP01_0203000	3.0303			0.540541		5.88235															0.78125											3.0303	0
pvmrp1	PvP01_02_v1	155080	A	T	Non Syn	L1282I	PVP01_0203000			9.58904															30	8.77193													9.58904	0
pvmrp1	PvP01_02_v1	155206	A	T	Non Syn	F1240I	PVP01_0203000			2.77778													3.125				100												2.77778	1
pvmrp1	PvP01_02_v1	155305	G	T	Non Syn	L1207I	PVP01_0203000				85.4054																	89.8438	44.4444	96.875	42.8571	100							85.4054	0
pvmrp1	PvP01_02_v1	155871	C	T	Non Syn	C1018Y	PVP01_0203000			6.12245														5	6.25	5.17241	100												6.12245	0
pvmrp1	PvP01_02_v1	155971	G	T	Non Syn	R985S	PVP01_0203000					2.35294																							8				2.35294	1
pvmrp1	PvP01_02_v1	156208	C	G	Non Syn	E906Q	PVP01_0203000	42.5926	48.5714	24.8227	4.32432	9.41176	45.4545	25	41.6667		100	51.8519	20	100			24.1379		6.45161	44.8276		4.6875	22.2222					2.04082	8	55.5556			48.5714	0
pvmrp1	PvP01_02_v1	156427	T	A	Non Syn	R833W	PVP01_0203000			1.38889															6.25														1.38889	1
pvmrp1	PvP01_02_v1	156445	G	A	Non Syn	H827Y	PVP01_0203000					1.17647																									100		1.17647	1
pvmrp1	PvP01_02_v1	156563	C	A	Non Syn	E787D	PVP01_0203000	1.53846			2.16216	1.17647			6.25													2.34375	11.1111							11.1111			2.16216	1
pvmrp1	PvP01_02_v1	156773	A	C	Non Syn	I717M	PVP01_0203000				0.540541																	0.78125											0.540541	1
pvmrp1	PvP01_02_v1	157251	G	A	Non Syn	S558F	PVP01_0203000	1.44928					2.94118																										1.44928	1
pvmrp1	PvP01_02_v1	157300	T	C	Non Syn	K542E	PVP01_0203000	14.0625	2.5	1.36986			20	8.33333	6.66667					33.3333					6.45161														14.0625	0
pvmrp1	PvP01_02_v1	157492	G	A	Non Syn	P478S	PVP01_0203000				0.543478																	0.787402											0.543478	1
pvmrp1	PvP01_02_v1	157808	T	A	Non Syn	K372N	PVP01_0203000					1.19048																							4				1.19048	1
pvmrp1	PvP01_02_v1	157831	G	A	Non Syn	L365F	PVP01_0203000					1.19048																							4				1.19048	1
pvmrp1	PvP01_02_v1	158082	C	T	Non Syn	R281K	PVP01_0203000					1.23457																							4.54545				1.23457	1
pvmrp1	PvP01_02_v1	158148	C	G	Non Syn	R259T	PVP01_0203000	39.2857	50	13.2812	0.543478		45.7143	25	25		100	51.8519	50	50			41.6667		9.67742	7.84314			11.1111										50	0
pvmrp1	PvP01_02_v1	158223	G	A	Non Syn	T234M	PVP01_0203000				83.9779	1.19048																87.9032	55.5556	93.75	42.8571	100	100						83.9779	0
pvmrp1	PvP01_02_v1	158272	A	C	Non Syn	Y218D	PVP01_0203000	100	100	100	100	96.3415	100	100	100	100	100	100	100	100	100	100	100	100	100	100	100	100	100	100	100	100	100	100	100	66.6667	100		100	0
pvmrp1	PvP01_02_v1	158545	C	T	Non Syn	V127I	PVP01_0203000	100	100	100	99.4505	96.3855	100	100	100	100	100	100	100	100	100	100	100	100	100	100	100	99.2	100	100	100	100	100	100	100	66.6667	100		100	0
pvmrp1	PvP01_02_v1	158653	G	A	Non Syn	H91Y	PVP01_0203000					1.20482																								11.1111			1.20482	1
pvmrp1	PvP01_02_v1	158674	T	C	Non Syn	K84E	PVP01_0203000				0.540541																		11.1111										0.540541	1
pvmrp1	PvP01_02_v1	158889	T	A	Non Syn	N12I	PVP01_0203000					2.38095																							8				2.38095	1
pvpm4	PvP01_13_v1	1801754	C	T	Non Syn	V283I	PVP01_1340900					2.35294																							8				2.35294	1
pvpm4	PvP01_13_v1	1802108	T	C	Non Syn	I165V	PVP01_1340900	7.69231	24.4898	66.25	56.2162	22.619	8.57143	9.09091	3.125	100		24.1379	25	50			28.8889	100	100	67.2414		50.7812	66.6667	62.5	78.5714	100	100	10.2041	52				66.25	0
pvpm4	PvP01_13_v1	1802396	C	T	Non Syn	V69I	PVP01_1340900					1.17647																							4				1.17647	1
(*) Non syn: Non-synonymous mutation																																								60
