# Supplementary material for: Distinctive genetic structure and selection patterns in Plasmodium vivax from South Asia and East Africa
Source: Nat Commun. 2021 May 26;12:3160. doi: 10.1038/s41467-021-23422-3 (PMC8154914; doi:10.1038/s41467-021-23422-3)
Supplement: Supplementary file 7 — Supplementary Data 5 [file 41467_2021_23422_MOESM7_ESM.xlsx]

## Sheet: SD5
Supplementary Data 5. In silico protein modelling of PVDHFR and PVDHPS
Gene	Position	Mutation	Mutation tested	Distance from ligand (Å)
pvdhfr	1077510	N50I		5.814
pvdhfr	1077530/2	F57I		3.495
pvdhfr	1077530/2	F57L		3.495
pvdhfr	1077534	K58R		6.324
pvdhfr	1077535	S58R		6.324
pvdhfr	1077543	T61M		6.784
pvdhfr	1077711	N117T	S->T	3.092
pvdhfr	1077111	N117S	S->N	3.092
pvdhfr	1078090	D243E		NA
pvdhfr	1078180	N273K		NA
pvdhps	1270256	M601I		NA
pvdhps	1270401	A553G		6.206
pvdhps	1270459	L534I		21.292
pvdhps	1270524	K512M		11.514
pvdhps	1270683	D459A		23.592
pvdhps	1270793	C422W		NA
pvdhps	1270911	G383A	A->G	3.79
pvdhps	1270914	S382C	S->C	5.013
pvdhps	1270915	S382A	S->A	5.013
pvdhps	1270960	M367L		16.025
pvdhps	1270966	F365L		23.742
pvdhps	1271050	I337V		17.745
pvdhps	1271444	M205I		42.773
pvdhps	1271634	E142G		59.455
pvdhps	1271664	E132G		59.006
pvdhps	1271741	E106D		40.591
NA = not available due to uncharacterisable component of the protein structure
