# Supplementary material for: Distinctive genetic structure and selection patterns in Plasmodium vivax from South Asia and East Africa
Source: Nat Commun. 2021 May 26;12:3160. doi: 10.1038/s41467-021-23422-3 (PMC8154914; doi:10.1038/s41467-021-23422-3)
Supplement: Supplementary file 8 — Supplementary Data 6 [file 41467_2021_23422_MOESM8_ESM.xlsx]

## Sheet: SD6
Supplementary Data 6. Positive selection analysis using the integrated haplotype score (iHS) in (Southern) South East Asia, South America, South Asia and East Africa
Population	Chr	Start	End	Number of markers	Mean iHS markers	Max iHS	Number of iHS extreme markers (iHS p < 1x10-4, two-sided)	Percentage of extreme iHS markers (iHS p < 1x10-4, two-sided)	Mean iHS of extreme markers (iHS p < 1x10-4, two-sided)	Genes in the region	Products (*)
South East Asia	2	120000	160000	134	1.37042	10.6424	7	5.22	5.93593	PVP01_0202400; PVP01_0202500; PVP01_0202600; PVP01_0202700; PVP01_0202800; PVP01_0202900; PVP01_0203000 (pvmrp1)	Plasmodium exported protein, unknown function; Plasmodium exported protein, unknown function; Plasmodium exported protein (PHIST), unknown function; 28S ribosomal RNA; 5.8S ribosomal RNA; 18S ribosomal RNA; multidrug resistance-associated protein 1, putative
South East Asia	3	110000	140000	454	0.494717	7.31898	2	0.44	5.74449	PVP01_0302300; PVP01_0302400; PVP01_0302500; PVP01_0302600; PVP01_0302700; PVP01_0302800; PVP01_0302900	regulator of chromosome condensation, putative; pre-mRNA splicing factor, putative; CPPUF; CPPUF; ubiquitin specific protease, putative; CPPUF; CPPUF
South East Asia	3	240000	270000	210	1.10299	6.90973	7	3.33	5.17777	PVP01_0304600 (MAg-1); PVP01_0304700 (LISP2); PVP01_0304800 (PRPF8); PVP01_0304900; PVP01_0305000	ag-1 blood stage membrane protein homologue; liver specific protein 2, putative; pre-mRNA-processing-splicing factor 8, putative; CPPUF; TMEM33 domain-containing protein, putative
South East Asia	4	750000	780000	230	0.944958	5.68996	7	3.04	5.06302	PVP01_0418100 (IscA1); PVP01_0418200; PVP01_0418300 (MSP4); PVP01_0418400 (MSP5); PVP01_0418500 (ADSL); PVP01_0418600; PVP01_0418700; PVP01_0418800 (AROM)	iron-sulfur assembly protein, putative; CPPUF; merozoite surface protein 4; merozoite surface protein 5; adenylosuccinate lyase; DNA-directed RNA polymerase III subunit RPC10, putative; CPPUF; pentafunctional AROM polypeptide, putative
South East Asia	5	820000	850000	105	0.482158	6.43869	2	1.9	5.73643	PVP01_0520200; PVP01_0520300; PVP01_0520400 (USP13); PVP01_0520500 (SMC3); PVP01_0520600; PVP01_0520700	lysine decarboxylase-like protein, putative; 50S ribosomal protein L10, putative; ubiquitin carboxyl-terminal hydrolase 13, putative; structural maintenance of chromosomes protein 3, putative; CPPUF; calmodulin-like protein
South East Asia	5	980000	1010000	135	0.659029	5.62045	4	2.96	4.64522	PVP01_0524100; PVP01_0524200; PVP01_0524300; PVP01_0524400; PVP01_0524500; PVP01_0524600; PVP01_0524700; PVP01_0524800	Plasmodium exported protein (PHIST), unknown function; Plasmodium exported protein (PHIST), unknown function; Plasmodium exported protein (PHIST), unknown function; Plasmodium exported protein (PHIST), unknown function; Plasmodium exported protein (PHIST), unknown function; Plasmodium exported protein (PHIST), unknown function; Plasmodium exported protein (PHIST), unknown function; Plasmodium exp…
South East Asia	5	1020000	1060000	132	1.05537	5.88349	6	4.55	4.73829	PVP01_0525200; PVP01_0525300; PVP01_0525400; PVP01_0525500 (GATA); PVP01_0525600; PVP01_0525700 (MCM9); PVP01_0525800 (HAT1); PVP01_0525900 (MAF1); PVP01_0526000 (PHBL); PVP01_0526100; PVP01_0526200 (SAR1)	Plasmodium exported protein (PHIST), unknown function; Plasmodium exported protein (PHIST), unknown function; Plasmodium exported protein (PHIST), unknown function; glutamyl-tRNA(Gln) amidotransferase subunit A, putative; CPUF; DNA helicase MCM9, putative; histone acetyltransferase, putative; repressor of RNA polymerase III transcription MAF1, putative; prohibitin-like protein PHBL, putative; CDG…
South East Asia	5	1080000	1110000	50	1.13356	5.3153	3	6	4.73821	PVP01_0526700; PVP01_0526800; PVP01_0526900; PVP01_0527000	LETM1-like protein, putative; CPPUF; memo-like protein; CPPUF
South East Asia	7	1200000	1230000	335	0.907677	10.8283	19	5.67	5.89734	PVP01_0728600; PVP01_0728700 (LRR8); PVP01_0728800 (MSP1P); PVP01_0728900 (MSP1); PVP01_0729000; PVP01_0729100 (DGK1)	heptatricopeptide repeat-containing protein, putative; leucine-rich repeat protein; merozoite surface protein 1 paralog; merozoite surface protein 1; zinc finger protein, putative; diacylglycerol kinase, putative
South East Asia	8	20000	50000	78	0.582517	4.43566	2	2.56	4.28189	PVP01_0800400; PVP01_0800500; PVP01_0800600; PVP01_0800700 (pvrbp2b); PVP01_0800800; PVP01_0800900	Plasmodium exported protein, unknown function; PIR protein; PIR protein; reticulocyte binding protein 2b; PIR protein, pseudogene; cytoadherence-linked asexual protein (CLAG), putative
South East Asia	10	260000	290000	123	0.563179	5.44261	2	1.63	4.81292	PVP01_1005700; PVP01_1005800 (UMP1); PVP01_1005900 (DDX41); PVP01_1006000; PVP01_1006100; PVP01_1006200; PVP01_1006300 (HIP); PVP01_1006400; PVP01_1006500 (METAP1a)	AP-1 complex subunit beta, putative; proteasome maturation factor UMP1, putative; ATP-dependent RNA helicase DDX41, putative; tRNA Leucine; tRNA Glutamic acid; CPPUF; Hsc70-interacting protein, putative; CPPUF; methionine aminopeptidase 1a, putative
South East Asia	13	790000	860000	234	0.976359	5.59041	7	2.99	4.76244	PVP01_1316900; PVP01_1317000; PVP01_1317100 (LRR5); PVP01_1317200; PVP01_1317300; PVP01_1317400; PVP01_1317500 (SYN11); PVP01_1317600 (ISC3); PVP01_1317700; PVP01_1317800; PVP01_1317900 (MAPK1); PVP01_1318000 (SRA); PVP01_1318100 (LSG1); PVP01_1318200; PVP01_1318300 (PIP2); PVP01_1318400; PVP01_1318500 (COX2); PVP01_1318600 (PIP3); PVP01_1318700 (GDH2)	CPPUF; RNA methyltransferase, putative; leucine-rich repeat protein; CPPUF; CPPUF; voltage-dependent anion-selective channel protein, putative; syntaxin, Qa-SNARE family, putative; inner membrane complex suture component, putative; 60S ribosomal protein L14, putative; succinyl-CoA ligase [ADP-forming] subunit beta, putative; mitogen-activated protein kinase 1, putative; surface-related antigen SR…
South East Asia	13	2000000	2030000	198	0.387844	4.74676	2	1.01	4.65097	PVP01_1345900; PVP01_1346000; PVP01_1346100 (SR140); PVP01_1346200; PVP01_1346300; PVP01_1346400; PVP01_1346500 (RPN6); PVP01_1346600; PVP01_1346700; PVP01_1346800	CPPUF; CPPUF; U2 snRNP-associated SURP motif-containing protein, putative; ribosomal protein S27a, putative; small nucleolar RNA snoR22; zinc finger protein, putative; 26S proteasome regulatory subunit RPN6, putative; cytochrome c oxidase subunit ApiCOX19, putative; pseudouridine synthase, putative; CPPUF
South East Asia	14	800000	830000	99	0.809052	6.41908	2	2.02	5.446	PVP01_1418100 (ApiAP2); PVP01_1418200; PVP01_1418300; PVP01_1418400; PVP01_1418500; PVP01_1418600; PVP01_1418700 (RPS19); PVP01_1418800 (NOC4); PVP01_1418900; PVP01_1419000 (FD); PVP01_1419100 (G3PAT)	AP2 domain transcription factor AP2-G3, putative; CPPUF; zinc finger protein, putative; CPUF; CPPUF; CPPUF; 40S ribosomal protein S19, putative; nucleolar complex protein 4, putative; CPUF; ferredoxin, putative; glycerol-3-phosphate 1-O-acyltransferase, putative
South East Asia	14	1180000	1200000	67	0.940038	5.8446	2	2.99	5.4895	PVP01_1427700; PVP01_1427800; PVP01_1427900 (SSP3); PVP01_1428000; PVP01_1428100; PVP01_1428200	RNA-binding protein, putative; karyopherin alpha, putative; sporozoite surface protein 3, putative; trypsin-like serine protease, putative; GTPase, putative; proteasome activator complex subunit 4, putative
South East Asia	14	1430000	1450000	76	0.712439	6.24723	2	2.63	5.68066	PVP01_1432900 (PIGO); PVP01_1433000 (SET5); PVP01_1433100; PVP01_1433200 (EMC6); PVP01_1433300; PVP01_1433400; PVP01_1433500; PVP01_1433600; PVP01_1433700	GPI ethanolamine phosphate transferase 3, putative; histone-lysine N-methyltransferase, putative; geranylgeranyl transferase type-2 subunit beta, putative; ER membrane protein complex subunit 6, putative; CPPUF; adrenodoxin-type ferredoxin, putative; CPUF; CPPUF; CPUF
South East Asia	14	1480000	1520000	121	0.882381	5.3981	5	4.13	4.72561	PVP01_1434900; PVP01_1435000; PVP01_1435100 (SRP19); PVP01_1435200; PVP01_1435300 (MDV1); PVP01_1435400 (CelTOS); PVP01_1435500 (PLP2); PVP01_1435600; PVP01_1435700; PVP01_1435800; PVP01_1435900 (SPO11); PVP01_1436000 (MRD1); PVP01_1436100 (EngA)	CPUF; glycerol-3-phosphate dehydrogenase [NAD(+)], putative; signal recognition particle subunit SRP19, putative; CPPUF; male development gene 1, putative; cell traversal protein for ookinetes and sporozoites; perforin-like protein 2; tRNA Proline; DNA-binding chaperone, putative; CPUF; meiotic recombination protein SPO11, putative; multiple RNA-binding domain-containing protein 1, putative; GTP-…
South East Asia	14	1670000	1700000	105	0.524969	4.48191	2	1.9	4.2996	PVP01_1439300 (SET10); PVP01_1439400; PVP01_1439500; PVP01_1439600; PVP01_1439700 (IMC1h); PVP01_1439800	histone-lysine N-methyltransferase, H3 lysine-4 specific, putative; CPPUF; CPPUF; CPPUF; inner membrane complex protein 1h, putative; heptatricopeptide repeat-containing protein, putative
South East Asia	14	2640000	2680000	176	0.578359	5.11232	4	2.27	4.8558	PVP01_1461100; PVP01_1461200; PVP01_1461300 (TFB2); PVP01_1461400; PVP01_1461500; PVP01_1461600 (PSOP26); PVP01_1461700 (ARFGAP); PVP01_1461800; PVP01_1461900; PVP01_1462000; PVP01_1462100	glucose inhibited division protein a homologue, putative; N-alpha-acetyltransferase 15, NatA auxiliary subunit, putative; RNA polymerase II transcription factor B subunit 2, putative; ACEA small nucleolar RNA U3; RNA-binding protein, putative; CPPUF; ADP-ribosylation factor GTPase-activating protein, putative; CPUF; translation machinery-associated protein 46, putative; CPPUF; 5-formyltetrahydrof…
South East Asia	14	2850000	2950000	461	0.736946	9.63142	24	5.21	5.57101	PVP01_1466900 (THO2); PVP01_1467000 (KsgA2); PVP01_1467100 (FCF2); PVP01_1467200 (G377); PVP01_1467300; PVP01_1467400 (VPS26); PVP01_1467500; PVP01_1467600; PVP01_1467700; PVP01_1467800; PVP01_1467900; PVP01_1468000; PVP01_1468100; PVP01_1468200; PVP01_1468300; PVP01_1468400 (TMK); PVP01_1468500; PVP01_1468600 (DRS1); PVP01_1468700; PVP01_1468800 (aTrpRS); PVP01_1468900; PVP01_1469000; PVP01_1469…	THO complex subunit 2, putative; ribosomal RNA small subunit methyltransferase A2, putative; rRNA-processing protein FCF2, putative; osmiophilic body protein G377, putative; CSC1-like protein, putative; vacuolar protein sorting-associated protein 26, putative; CPPUF; AP-3 complex subunit sigma, putative; translation initiation factor eIF-2B subunit beta, putative; transcription initiation factor …
South East Asia	14	2990000	3030000	270	2.44995	9.69921	67	24.81	5.53139	PVP01_1469900 (TRAG23); PVP01_1470000; PVP01_1470100 (TRAG24); PVP01_1470200; PVP01_1470300; PVP01_1470400; PVP01_1470500; PVP01_1470600; PVP01_1470700	tryptophan-rich protein; Plasmodium exported protein, unknown function; tryptophan-rich protein; Plasmodium exported protein, unknown function; Plasmodium exported protein (PHIST), unknown function; Plasmodium exported protein, unknown function; Plasmodium exported protein, unknown function; Plasmodium exported protein (PHIST), unknown function; hypothetical protein
South America	3	240000	270000	166	0.952715	4.72354	4	2.41	4.41495	PVP01_0304600 (MAg-1); PVP01_0304700 (LISP2); PVP01_0304800 (PRPF8); PVP01_0304900; PVP01_0305000	ag-1 blood stage membrane protein homologue; liver specific protein 2, putative; pre-mRNA-processing-splicing factor 8, putative; CPPUF; TMEM33 domain-containing protein, putative
South America	4	750000	780000	188	0.878129	10.6324	4	2.13	6.83882	PVP01_0418100 (IscA1); PVP01_0418200; PVP01_0418300 (MSP4); PVP01_0418400 (MSP5); PVP01_0418500 (ADSL); PVP01_0418600; PVP01_0418700; PVP01_0418800 (AROM)	iron-sulfur assembly protein, putative; CPPUF; merozoite surface protein 4; merozoite surface protein 5; adenylosuccinate lyase; DNA-directed RNA polymerase III subunit RPC10, putative; CPPUF; pentafunctional AROM polypeptide, putative
South America	5	210000	230000	126	0.810165	4.70267	2	1.59	4.37903	PVP01_0504800 (ETRAMP); PVP01_0504900	early transcribed membrane protein; CPPUF
South America	6	810000	840000	247	0.675022	4.55994	3	1.21	4.26061	PVP01_0619900; PVP01_0620000 (MRScyt); PVP01_0620100; PVP01_0620200; PVP01_0620300; PVP01_0620400; PVP01_0620500; PVP01_0620600; PVP01_0620700	CPUF; methionine--tRNA ligase, putative; U2 snRNA/tRNA pseudouridine synthase, putative; CPPUF; CPPUF; hypothetical protein; CPPUF; CPPUF; hypothetical protein
South America	10	300000	330000	102	0.580508	6.43051	3	2.94	5.27575	PVP01_1006800 (MCM3); PVP01_1006900; PVP01_1007000; PVP01_1007100; PVP01_1007200; PVP01_1007250	DNA replication licensing factor MCM3, putative; transmembrane emp24 domain-containing protein, putative; CPPUF; CPUF; CPPUF; CPPUF
South America	12	770000	800000	92	0.990118	5.45391	2	2.17	4.98638	PVP01_1218700 (TRAP); PVP01_1218800; PVP01_1218900 (COG3); PVP01_1219000; PVP01_1219100; PVP01_1219200; PVP01_1219300 (MSP7.1); PVP01_1219400; PVP01_1219500; PVP01_1219600	thrombospondin-related anonymous protein, putative; CPPUF; conserved oligomeric Golgi complex subunit 3, putative; CPPUF; DNA replication complex GINS protein, putative; hypothetical protein; MSP7-like protein; MSP7-like protein; MSP7-like protein; MSP7-like protein
South America	14	40000	70000	171	1.02928	4.82911	3	1.75	4.3042	PVP01_1401000; PVP01_1401100; PVP01_1401200; PVP01_1401300; PVP01_1401400; PVP01_1401500	Plasmodium exported protein, unknown function; Plasmodium exported protein, unknown function; Plasmodium exported protein, unknown function; Plasmodium exported protein, unknown function; cytoadherence linked asexual protein, CLAG, putative; Plasmodium exported protein, unknown function
South America	14	2990000	3030000	212	2.99933	12.7515	62	29.25	5.69947	PVP01_1469900 (TRAG23); PVP01_1470000; PVP01_1470100 (TRAG24); PVP01_1470200; PVP01_1470300; PVP01_1470400; PVP01_1470500; PVP01_1470600; PVP01_1470700	tryptophan-rich protein; Plasmodium exported protein, unknown function; tryptophan-rich protein; Plasmodium exported protein, unknown function; Plasmodium exported protein (PHIST), unknown function; Plasmodium exported protein, unknown function; Plasmodium exported protein, unknown function; Plasmodium exported protein (PHIST), unknown function; hypothetical protein
Papua New Guinea	4	750000	780000	95	1.29783	9.60865	3	3.16	7.98099	PVP01_0418100 (IscA1); PVP01_0418200; PVP01_0418300 (MSP4); PVP01_0418400 (MSP5); PVP01_0418500 (ADSL); PVP01_0418600; PVP01_0418700; PVP01_0418800 (AROM)	iron-sulfur assembly protein, putative; CPPUF; merozoite surface protein 4; merozoite surface protein 5; adenylosuccinate lyase; DNA-directed RNA polymerase III subunit RPC10, putative; CPPUF; pentafunctional AROM polypeptide, putative
Papua New Guinea	14	2990000	3020000	117	2.24657	6.36267	2	1.71	5.84874	PVP01_1469900 (TRAG23); PVP01_1470000; PVP01_1470100 (TRAG24); PVP01_1470200; PVP01_1470300; PVP01_1470400; PVP01_1470500; PVP01_1470600	tryptophan-rich protein; Plasmodium exported protein, unknown function; tryptophan-rich protein; Plasmodium exported protein, unknown function; Plasmodium exported protein (PHIST), unknown function; Plasmodium exported protein, unknown function; Plasmodium exported protein, unknown function; Plasmodium exported protein (PHIST), unknown function
South Asia	2	130000	160000	80	0.82	8.34	3	3.75	6.53	PVP01_0202600; PVP01_0202700; PVP01_0202800; PVP01_0202900; PVP01_0203000 (pvmrp1)	Plasmodium exported protein (PHIST), unknown function; 28S ribosomal RNA; 5.8S ribosomal RNA; 18S ribosomal RNA; multidrug resistance-associated protein 1, putative
South Asia	3	640000	670000	50	0.82	10.54	2	4	8	PVP01_0314000 (CRMP2); PVP01_0314100; PVP01_0314200; PVP01_0314300; PVP01_0314400; PVP01_0314500; PVP01_0314600; PVP01_0314700; PVP01_0314800; PVP01_0314900	cysteine repeat modular protein 2, putative; 30S ribosomal protein S8, putative; prefoldin subunit 3, putative; CPPUF; CPPUF; CPUF; CPPUF; CPUF; ATP synthase F0 subunit a-like protein, putative; serine/threonine-protein kinase NEK4, putative
South Asia	4	750000	780000	187	1.07	6.53	10	5.35	5.19	PVP01_0418100 (IscA1); PVP01_0418200; PVP01_0418300 (pvmsp4); PVP01_0418400 (pvmsp5); PVP01_0418500 (ADSL); PVP01_0418600; PVP01_0418700; PVP01_0418800 (AROM)	iron-sulfur assembly protein, putative; CPPUF; merozoite surface protein 4; merozoite surface protein 5; adenylosuccinate lyase; DNA-directed RNA polymerase III subunit RPC10, putative; CPPUF; pentafunctional AROM polypeptide, putative
South Asia	6	810000	850000	267	0.96	8.02	10	3.75	5.68	PVP01_0619900; PVP01_0620000 (MRScyt); PVP01_0620100; PVP01_0620200; PVP01_0620300; PVP01_0620400; PVP01_0620500; PVP01_0620600; PVP01_0620700; PVP01_0620800; PVP01_0620900; PVP01_0621000	CPUF; methionine--tRNA ligase, putative; U2 snRNA/tRNA pseudouridine synthase, putative; CPPUF; CPPUF; hypothetical protein; CPPUF; CPPUF; hypothetical protein; CPPUF; hypothetical protein; CPUF
South Asia	7	60000	90000	78	0.73	6.39	2	2.56	5.92	PVP01_0701100 (pvrbp1b); PVP01_0701200 (pvrbp1a); PVP01_0701300; PVP01_0701400; PVP01_0701500 (RER1)	reticulocyte binding protein 1b; reticulocyte binding protein 1a; CPPUF; CPUF; protein RER1, putative
South Asia	7	1200000	1230000	287	0.84	11.07	10	3.48	5.61	PVP01_0728600; PVP01_0728700 (LRR8); PVP01_0728800 (MSP1P); PVP01_0728900 (MSP1); PVP01_0729000; PVP01_0729100 (DGK1)	heptatricopeptide repeat-containing protein, putative; leucine-rich repeat protein; merozoite surface protein 1 paralog; merozoite surface protein 1; zinc finger protein, putative; diacylglycerol kinase, putative
South Asia	10	1310000	1340000	77	0.7	5.08	2	2.6	5.08	PVP01_1030400; PVP01_1030500 (ADF1); PVP01_1030600 (SRSF12); PVP01_1030700; PVP01_1030800; PVP01_1030900 (MSP3.11); PVP01_1031000 (MSP3.10); PVP01_1031100 (MSP3G)	protein kinase, putative; actin-depolymerizing factor 1, putative; serine/arginine-rich splicing factor 12, putative; hypothetical protein; hypothetical protein; merozoite surface protein 3; merozoite surface protein 3; merozoite surface protein 3
South Asia	10	1360000	1390000	286	0.52	7.14	4	1.4	6.48	PVP01_1031600 (MSP3.2); PVP01_1031700 (MSP3.1); PVP01_1031800; PVP01_1031900 (IspE); PVP01_1032000; PVP01_1032100; PVP01_1032200; PVP01_1032300; PVP01_1032400; PVP01_1032500	merozoite surface protein 3; merozoite surface protein 3; CPPUF; 4-diphosphocytidyl-2-C-methyl-D-erythritol kinase, putative; 50S ribosomal protein L28, apicoplast, putative; Tim10/DDP family zinc finger protein, putative; DnaJ protein, putative; CPUF; CPPUF; CPPUF
South Asia	12	1160000	1190000	76	0.62	4.74	2	2.63	4.54	PVP01_1229000 (FIS1); PVP01_1229100; PVP01_1229200; PVP01_1229300; PVP01_1229400; PVP01_1229500; PVP01_1229600 (LSM6); PVP01_1229700 (LDH); PVP01_1229800 (DHFS-FPGS)	mitochondrial fission 1 protein, putative; CPPUF; CPPUF; CPPUF; lactate dehydrogenase, putative; phosphoribosylpyrophosphate synthetase; U6 snRNA-associated Sm-like protein LSm6, putative; L-lactate dehydrogenase; dihydrofolate synthase/folylpolyglutamate synthase, putative
South Asia	14	1170000	1190000	41	0.61	5.6	2	4.88	4.98	PVP01_1427400; PVP01_1427500 (SNRPC); PVP01_1427600; PVP01_1427700; PVP01_1427800	CPUF; U1 small nuclear ribonucleoprotein C, putative; ubiquitin-conjugating enzyme E2, putative; RNA-binding protein, putative; karyopherin alpha, putative
Pakistan	3	110000	140000	370	0.69	7.41	3	0.81	6.67	PVP01_0302300; PVP01_0302400; PVP01_0302500; PVP01_0302600; PVP01_0302700; PVP01_0302800; PVP01_0302900	regulator of chromosome condensation, putative; pre-mRNA splicing factor, putative; CPPUF; CPPUF; ubiquitin specific protease, putative; CPPUF; CPPUF
Pakistan	4	750000	780000	129	1.34	8.21	7	5.43	6.42	PVP01_0418100 (IscA1); PVP01_0418200; PVP01_0418300 (MSP4); PVP01_0418400 (MSP5); PVP01_0418500 (ADSL); PVP01_0418600; PVP01_0418700; PVP01_0418800 (AROM)	iron-sulfur assembly protein, putative; CPPUF; merozoite surface protein 4; merozoite surface protein 5; adenylosuccinate lyase; DNA-directed RNA polymerase III subunit RPC10, putative; CPPUF; pentafunctional AROM polypeptide, putative
Pakistan	6	820000	850000	175	1.24	7.34	12	6.86	6.19	PVP01_0620200; PVP01_0620300; PVP01_0620400; PVP01_0620500; PVP01_0620600; PVP01_0620700; PVP01_0620800; PVP01_0620900; PVP01_0621000	CPPUF; CPPUF; hypothetical protein; CPPUF; CPPUF; hypothetical protein; CPPUF; hypothetical protein; CPUF
Pakistan	7	1200000	1230000	217	0.75	6.36	4	1.84	6.16	PVP01_0728600; PVP01_0728700 (LRR8); PVP01_0728800 (MSP1P); PVP01_0728900 (MSP1); PVP01_0729000; PVP01_0729100 (DGK1)	heptatricopeptide repeat-containing protein, putative; leucine-rich repeat protein; merozoite surface protein 1 paralog; merozoite surface protein 1; zinc finger protein, putative; diacylglycerol kinase, putative
Pakistan	11	2030000	2060000	25	1.6	5.15	2	8	5.15	PVP01_1147500; PVP01_1147600; PVP01_1147700; PVP01_1147800; PVP01_1147900; PVP01_1148000	Plasmodium exported protein, unknown function; Plasmodium exported protein, unknown function; PIR protein; Plasmodium exported protein, unknown function; PIR protein; PIR protein
India	11	1140000	1170000	56	1.28	7.28	3	5.36	6.44	PVP01_1126100 (PlasMei2); PVP01_1126200; PVP01_1126300 (FNR); PVP01_1126400 (NAB2); PVP01_1126500	MEI2-like RNA-binding protein, putative; EGF-like membrane protein, putative; ferredoxin--NADP reductase, putative; nuclear polyadenylated RNA-binding protein NAB2, putative; chorismate synthase, putative
India	14	2990000	3030000	212	2.77	10.63	33	15.57	7.05	PVP01_1469900 (TRAG23); PVP01_1470000; PVP01_1470100 (TRAG24); PVP01_1470200; PVP01_1470300; PVP01_1470400; PVP01_1470500; PVP01_1470600; PVP01_1470700	tryptophan-rich protein; Plasmodium exported protein, unknown function; tryptophan-rich protein; Plasmodium exported protein, unknown function; Plasmodium exported protein (PHIST), unknown function; Plasmodium exported protein, unknown function; Plasmodium exported protein, unknown function; Plasmodium exported protein (PHIST), unknown function; hypothetical protein
Afghanistan	2	710000	740000	68	1.85	6.32	7	10.29	6.12	PVP01_0216500; PVP01_0216600; PVP01_0216700; PVP01_0216800; PVP01_0216900; PVP01_0217000; PVP01_0217100	hypothetical protein; CPPUF; Plasmodium exported protein, unknown function; Plasmodium exported protein, unknown function; knob-associated histidine-rich protein, putative; heat shock protein, putative; Plasmodium exported protein, unknown function
Afghanistan	6	330000	360000	9	2	7.06	2	22.22	6.42	PVP01_0607500 (ZIPCO); PVP01_0607600 (SRSF4); PVP01_0607700; PVP01_0607800 (pvkelch10); PVP01_0607900; PVP01_0608000 (ISPG)	ZIP domain-containing protein, putative; serine/arginine-rich splicing factor 4, putative; citrate synthase, mitochondrial, putative; kelch protein K10, putative; phospholipid scramblase, putative; 4-hydroxy-3-methylbut-2-en-1-yl diphosphate synthase (ferredoxin)
Afghanistan	7	1200000	1230000	223	0.64	9.63	3	1.35	8.7	PVP01_0728600; PVP01_0728700 (LRR8); PVP01_0728800 (MSP1P); PVP01_0728900 (MSP1); PVP01_0729000; PVP01_0729100 (DGK1)	heptatricopeptide repeat-containing protein, putative; leucine-rich repeat protein; merozoite surface protein 1 paralog; merozoite surface protein 1; zinc finger protein, putative; diacylglycerol kinase, putative
Afghanistan	8	1600000	1630000	73	1.32	5.71	7	9.59	5.32	PVP01_0837800 (PRP46); PVP01_0837900; PVP01_0838000; PVP01_0838100; PVP01_0838200; PVP01_0838300	pre-mRNA-splicing factor PRP46, putative; CPUF; Plasmodium exported protein, unknown function; Plasmodium exported protein, unknown function; Plasmodium exported protein (PHIST), unknown function; Plasmodium exported protein, unknown function
Afghanistan	12	2730000	2750000	37	0.76	7.48	2	5.41	6.38	PVP01_1265700; PVP01_1265800; PVP01_1265900; PVP01_1266000 (NCS2); PVP01_1266100; PVP01_1266200 (MFS6)	serine/threonine protein kinase, putative; 60S ribosomal protein L1, putative; KS1 protein precursor, putative; cytoplasmic tRNA 2-thiolation protein 2, putative; CPPUF; major facilitator superfamily domain-containing protein, putative
East Africa	4	750000	780000	139	0.94	13.95	4	2.88	7.9	PVP01_0418100 (IscA1); PVP01_0418200; PVP01_0418300 (pvmsp4); PVP01_0418400 (pvmsp5); PVP01_0418500 (ADSL); PVP01_0418600; PVP01_0418700; PVP01_0418800 (AROM)	iron-sulfur assembly protein, putative; CPPUF; merozoite surface protein 4; merozoite surface protein 5; adenylosuccinate lyase; DNA-directed RNA polymerase III subunit RPC10, putative; CPPUF; pentafunctional AROM polypeptide, putative
East Africa	6	820000	850000	187	0.64	7.1	7	3.74	5.91	PVP01_0620200; PVP01_0620300; PVP01_0620400; PVP01_0620500; PVP01_0620600; PVP01_0620700; PVP01_0620800; PVP01_0620900; PVP01_0621000	CPPUF; CPPUF; hypothetical protein; CPPUF; CPPUF; hypothetical protein; CPPUF; hypothetical protein; CPUF
East Africa	7	1430000	1460000	102	0.55	5.25	2	1.96	5	PVP01_0734500 (CLAG7); PVP01_0734600; PVP01_0734700; PVP01_0734800 (ETRAMP); PVP01_0734900; PVP01_0735000; PVP01_0735100; PVP01_0735200	cytoadherence linked asexual protein 7; Plasmodium exported protein, unknown function; hypothetical protein; early transcribed membrane protein; Plasmodium exported protein (PHIST), unknown function; Plasmodium exported protein, unknown function; Plasmodium exported protein, unknown function; Plasmodium exported protein, unknown function
East Africa	9	1450000	1480000	67	0.73	5.83	3	4.48	5.3	PVP01_0934000; PVP01_0934100 (CDC50B); PVP01_0934200 (pvama1); PVP01_0934300; PVP01_0934400; PVP01_0934500; PVP01_0934600; PVP01_0934700	CPPUF; LEM3/CDC50 family protein, putative; apical membrane antigen 1; CPPUF; CPPUF; FHA domain-containing protein, putative; RNA (uracil-5-)methyltransferase, putative; CPPUF
East Africa	10	180000	220000	208	0.51	5.42	4	1.92	4.86	PVP01_1003500; PVP01_1003600; PVP01_1003700 (PPT); PVP01_1003800 (SYN6); PVP01_1003900; PVP01_1004000; PVP01_1004100; PVP01_1004200; PVP01_1004300; PVP01_1004400; PVP01_1004500	CPPUF; CPPUF; phosphoenolpyruvate/phosphate translocator, putative; SNARE protein, putative; CPPUF; RING zinc finger protein, putative; CPPUF; heptatricopeptide repeat-containing protein, putative; tRNA Arginine; cell cycle regulator protein, putative; CPPUF
East Africa	10	260000	290000	72	0.76	5.43	4	5.56	5.05	PVP01_1005700; PVP01_1005800 (UMP1); PVP01_1005900 (DDX41); PVP01_1006000; PVP01_1006100; PVP01_1006200; PVP01_1006300 (HIP); PVP01_1006400; PVP01_1006500 (METAP1a)	AP-1 complex subunit beta, putative; proteasome maturation factor UMP1, putative; ATP-dependent RNA helicase DDX41, putative; tRNA Leucine; tRNA Glutamic acid; CPPUF; Hsc70-interacting protein, putative; CPPUF; methionine aminopeptidase 1a, putative
East Africa	10	1440000	1470000	8	2.01	5.19	2	25	5.19	PVP01_1033900 (TRAG18); PVP01_1034000; PVP01_1034100; PVP01_1034200; PVP01_1034300; PVP01_1034400	tryptophan-rich protein; Plasmodium exported protein (PHIST), unknown function; Plasmodium exported protein, unknown function; Plasmodium exported protein, unknown function; esterase, putative; Plasmodium exported protein, unknown function
East Africa	11	980000	1000000	33	0.53	5.31	2	6.06	4.88	PVP01_1122100 (TIM22); PVP01_1122200 (RNF5); PVP01_1122300; PVP01_1122400; PVP01_1122500; PVP01_1122600	mitochondrial import inner membrane translocase subunit TIM22, putative; E3 ubiquitin-protein ligase RNF5, putative; troponin c-like protein, putative; ankyrin-repeat protein, putative; CPPUF; mitochondrial ribosomal protein L46 precursor, putative
East Africa	11	1200000	1230000	60	0.73	5.49	3	5	4.97	PVP01_1127300; PVP01_1127400; PVP01_1127500; PVP01_1127600 (SRP68); PVP01_1127700; PVP01_1127800; PVP01_1127900; PVP01_1128000 (RPP1); PVP01_1128100 (ALV7)	radical SAM protein, putative; CPPUF; CPPUF; signal recognition particle subunit SRP68, putative; nascent polypeptide-associated complex subunit alpha, putative; CPPUF; tRNA Serine; ribonuclease P/MRP protein subunit RPP1, putative; inner membrane complex protein 1j, putative
East Africa	12	770000	800000	68	0.76	5.24	2	2.94	4.85	PVP01_1218700 (TRAP); PVP01_1218800; PVP01_1218900 (COG3); PVP01_1219000; PVP01_1219100; PVP01_1219200; PVP01_1219300 (MSP7.1); PVP01_1219400; PVP01_1219500; PVP01_1219600	thrombospondin-related anonymous protein, putative; CPPUF; conserved oligomeric Golgi complex subunit 3, putative; CPPUF; DNA replication complex GINS protein, putative; hypothetical protein; MSP7-like protein; MSP7-like protein; MSP7-like protein; MSP7-like protein
East Africa	12	2350000	2370000	45	0.49	4.93	2	4.44	4.57	PVP01_1257300 (RRP6); PVP01_1257400; PVP01_1257500 (ApiAP2)	exosome complex exonuclease RRP6, putative; CPUF; AP2 domain transcription factor AP2-O5, putative
East Africa	13	920000	970000	99	0.69	5.85	6	6.06	4.59	PVP01_1320200 (ApiAP2); PVP01_1320300; PVP01_1320400; PVP01_1320500; PVP01_1320600; PVP01_1320700; PVP01_1320800 (RF1); PVP01_1320900; PVP01_1321000; PVP01_1321100 (MFS5); PVP01_1321200 (WBP11); PVP01_1321300; PVP01_1321400; PVP01_1321500 (RRP41); PVP01_1321600	AP2 domain transcription factor AP2-O3, putative; 50S ribosomal protein L15, putative; protein archease, putative; CPPUF; transcription initiation TFIID-like, putative; heme/steroid binding domain containing protein, putative; peptide chain release factor 1, putative; protein kinase, putative; proliferation-associated protein 2g4, putative; major facilitator superfamily domain-containing protein,…
East Africa	13	1000000	1100000	187	0.69	6.01	8	4.28	4.64	PVP01_1322200; PVP01_1322300; PVP01_1322400 (QCR6); PVP01_1322500; PVP01_1322600 (PEPC); PVP01_1322700; PVP01_1322800 (ABCG2); PVP01_1322900; PVP01_1323000; PVP01_1323100 (PRMT1); PVP01_1323200 (BTF3); PVP01_1323300 (RPL21); PVP01_1323400; PVP01_1323500; PVP01_1323600; PVP01_1323700; PVP01_1323800; PVP01_1323900; PVP01_1324000; PVP01_1324100; PVP01_1324200; PVP01_1324300; PVP01_1324400; PVP01_132…	lipase, putative; CPPUF; cytochrome b-c1 complex subunit 6, putative; CPPUF; phosphoenolpyruvate carboxylase, putative; CPPUF; ABC transporter G family member 2, putative; MORN repeat protein, putative; dynein intermediate chain, putative; protein arginine N-methyltransferase 1, putative; transcription factor BTF3, putative; 60S ribosomal protein L21, putative; CPPUF; CPPUF; CPPUF; zinc finger pr…
East Africa	13	1730000	1760000	39	0.82	4.47	3	7.69	4.28	PVP01_1339600; PVP01_1339700 (DDI1); PVP01_1339800; PVP01_1339900; PVP01_1340000; PVP01_1340100; PVP01_1340200; PVP01_1340300	CPUF; DNA damage-inducible protein 1, putative; CPPUF; aldo-keto reductase, putative; WD repeat-containing protein, putative; tRNA-dihydrouridine synthase, putative; CPPUF; CPUF
East Africa	13	1820000	1850000	47	0.66	4.25	2	4.26	4.13	PVP01_1341300; PVP01_1341400 (PRP38B); PVP01_1341500; PVP01_1341600 (NOP1); PVP01_1341700 (CCp3); PVP01_1341800 (RlmN); PVP01_1341900 (GAPM3); PVP01_1342000 (VPS29); PVP01_1342100 (ClpC)	CPPUF; pre-mRNA-splicing factor 38B, putative; CPPUF; rRNA 2'-O-methyltransferase fibrillarin, putative; LCCL domain-containing protein, putative; radical SAM protein, putative; glideosome associated protein with multiple membrane spans 3, putative; vacuolar protein sorting-associated protein 29, putative; ATP-dependent Clp protease regulatory subunit ClpC, putative
East Africa	13	1900000	1930000	70	0.64	5.33	3	4.29	5.06	PVP01_1343100; PVP01_1343200 (RNR); PVP01_1343300 (CBWD1); PVP01_1343400 (MutS); PVP01_1343500; PVP01_1343600 (BET5); PVP01_1343700; PVP01_1343800; PVP01_1343900	RING zinc finger protein, putative; ribonucleoside-diphosphate reductase small chain, putative; COBW domain-containing protein 1, putative; DNA mismatch repair protein, putative; CPPUF; trafficking protein particle complex subunit 1, putative; GTPase-activating protein, putative; CPPUF; CPPUF
East Africa	14	630000	660000	61	0.75	4.69	2	3.28	4.61	PVP01_1414100 (MTFMT); PVP01_1414200; PVP01_1414300; PVP01_1414400; PVP01_1414500; PVP01_1414600; PVP01_1414700	methionyl-tRNA formyltransferase, putative; peptidyl-prolyl cis-trans isomerase, putative; DEAD box helicase, putative; CPPUF; CPUF; Maf-like protein, putative; CPPUF
East Africa	14	1670000	1700000	48	0.64	4.1	2	4.17	4.08	PVP01_1439300 (SET10); PVP01_1439400; PVP01_1439500; PVP01_1439600; PVP01_1439700 (IMC1h); PVP01_1439800	histone-lysine N-methyltransferase, H3 lysine-4 specific, putative; CPPUF; CPPUF; CPPUF; inner membrane complex protein 1h, putative; heptatricopeptide repeat-containing protein, putative
East Africa	14	1710000	1750000	79	0.78	5.24	4	5.06	5	PVP01_1440100; PVP01_1440200; PVP01_1440300; PVP01_1440400; PVP01_1440500 (GRP94); PVP01_1440600 (ApiAP2); PVP01_1440700 (DPH6)	CPUF; CPPUF; tRNA-splicing ligase RtcB, putative; CPPUF; endoplasmin, putative; AP2 domain transcription factor, putative; diphthine--ammonia ligase, putative
East Africa	14	2990000	3030000	82	2.29	6.53	18	21.95	4.99	PVP01_1469900 (TRAG23); PVP01_1470000; PVP01_1470100 (TRAG24); PVP01_1470200; PVP01_1470300; PVP01_1470400; PVP01_1470500; PVP01_1470600; PVP01_1470700	tryptophan-rich protein; Plasmodium exported protein, unknown function; tryptophan-rich protein; Plasmodium exported protein, unknown function; Plasmodium exported protein (PHIST), unknown function; Plasmodium exported protein, unknown function; Plasmodium exported protein, unknown function; Plasmodium exported protein (PHIST), unknown function; hypothetical protein
Ethiopia	4	750000	780000	108	1.02	8.02	3	2.78	6.53	PVP01_0418100 (IscA1); PVP01_0418200; PVP01_0418300 (pvmsp4); PVP01_0418400 (pvmsp5); PVP01_0418500 (ADSL); PVP01_0418600; PVP01_0418700; PVP01_0418800 (AROM)	iron-sulfur assembly protein, putative; CPPUF; merozoite surface protein 4; merozoite surface protein 5; adenylosuccinate lyase; DNA-directed RNA polymerase III subunit RPC10, putative; CPPUF; pentafunctional AROM polypeptide, putative
Ethiopia	6	820000	850000	162	0.76	5.72	4	2.47	5.55	PVP01_0620200; PVP01_0620300; PVP01_0620400; PVP01_0620500; PVP01_0620600; PVP01_0620700; PVP01_0620800; PVP01_0620900; PVP01_0621000	CPPUF; CPPUF; hypothetical protein; CPPUF; CPPUF; hypothetical protein; CPPUF; hypothetical protein; CPUF
Eritrea	4	750000	780000	64	1.95	7.82	4	6.25	6.64	PVP01_0418100 (IscA1); PVP01_0418200; PVP01_0418300 (pvmsp4); PVP01_0418400 (pvmsp5); PVP01_0418500 (ADSL); PVP01_0418600; PVP01_0418700; PVP01_0418800 (AROM)	iron-sulfur assembly protein, putative; CPPUF; merozoite surface protein 4; merozoite surface protein 5; adenylosuccinate lyase; DNA-directed RNA polymerase III subunit RPC10, putative; CPPUF; pentafunctional AROM polypeptide, putative
Eritrea	6	810000	840000	111	1.06	5.21	3	2.7	5.16	PVP01_0619900; PVP01_0620000 (MRScyt); PVP01_0620100; PVP01_0620200; PVP01_0620300; PVP01_0620400; PVP01_0620500; PVP01_0620600; PVP01_0620700	CPUF; methionine--tRNA ligase, putative; U2 snRNA/tRNA pseudouridine synthase, putative; CPPUF; CPPUF; hypothetical protein; CPPUF; CPPUF; hypothetical protein
* CPUF: Conserved Protein, Unknown Function; CPPUF: Conserved Plasmodium protein, Unknown function
