# Supplementary material for: Distinctive genetic structure and selection patterns in Plasmodium vivax from South Asia and East Africa
Source: Nat Commun. 2021 May 26;12:3160. doi: 10.1038/s41467-021-23422-3 (PMC8154914; doi:10.1038/s41467-021-23422-3)
Supplement: Supplementary file 9 — Supplementary Data 7 [file 41467_2021_23422_MOESM9_ESM.xlsx]

## Sheet: SD7
Supplementary Data 7. Positive selection analysis using the between populations (Rsb) metric in South Asia and East Africa
Subpopulation comparison	Chr	Start	End	Number of markers	Mean Rbs markers	Max Rbs	Number of Rbs extreme markers	Percentage of extreme Rbs markers	Mean Rbs of extreme markers	Genes in the region	Products (*)
South Asia vs East Africa	6	960000	990000	40	1.38936	5.37439	3	7.5	5.2664	PVP01_0623500; PVP01_0623600; PVP01_0623700; PVP01_0623800 (pvdbp); PVP01_0623900 (REX4)	Plasmodium exported protein, unknown function; PIR protein; Plasmodium exported protein (PHIST), unknown function; duffy binding protein; ring-exported protein 4, putative
South Asia vs East Africa	9	820000	850000	50	0.780885	6.47595	2	4	6.37365	PVP01_0918500; PVP01_0918600; PVP01_0918700 (AP1S); PVP01_0918800; PVP01_0918900; PVP01_0919000; PVP01_0919100 (NOP56); PVP01_0919200 (MYST); PVP01_0919300 (MLC-B)	CPPUF; CPPUF; AP-1 complex subunit sigma, putative; heat shock protein 90, putative; insulinase, putative; haloacid dehalogenase-like hydrolase, putative; nucleolar protein 56, putative; histone acetyltransferase MYST, putative; myosin light chain B, putative
South Asia vs East Africa	10	1390000	1420000	93	1.64657	5.68366	2	2.15	5.56224	PVP01_1032600 (MSP8); PVP01_1032700; PVP01_1032800 (MPV17); PVP01_1032900; PVP01_1033000 (VPS11); PVP01_1033100; PVP01_1033200 (CAF1); PVP01_1033300 (APC3); PVP01_1033400 (RAP2)	merozoite surface protein 8; CPPUF; protein Mpv17, putative; HCNGP-like protein; vacuolar protein sorting-associated protein 11, putative; CPUF; chromatin assembly factor 1 subunit A, putative; anaphase-promoting complex subunit 3, putative; rhoptry-associated protein 2
South Asia vs East Africa	11	910000	940000	25	1.71615	6.919	2	8	6.47991	PVP01_1121200 (CEPT); PVP01_1121300 (PK4); PVP01_1121400	choline/ethanolaminephosphotransferase, putative; eukaryotic translation initiation factor 2-alpha kinase, putative; HECT-domain (ubiquitin-transferase), putative
South Asia vs East Africa	14	40000	70000	10	5.60771	11.5405	7	70	6.8507	PVP01_1401000; PVP01_1401100; PVP01_1401200; PVP01_1401300; PVP01_1401400; PVP01_1401500	Plasmodium exported protein, unknown function; Plasmodium exported protein, unknown function; Plasmodium exported protein, unknown function; Plasmodium exported protein, unknown function; cytoadherence linked asexual protein, CLAG, putative; Plasmodium exported protein, unknown function
Afghanistan vs Ethiopia	2	140000	170000	11	2.88063	8.58101	3	27.27	7.32859	PVP01_0202700; PVP01_0202800; PVP01_0202900; PVP01_0203000 (pvmrp1); PVP01_0203100; PVP01_0203200 (TatD)	28S ribosomal RNA; 5.8S ribosomal RNA; 18S ribosomal RNA; multidrug resistance-associated protein 1, putative; CPPUF; TatD-like deoxyribonuclease, putative
Pakistan vs Ethiopia	2	140000	160000	9	1.85916	8.22217	2	22.22	7.17995	PVP01_0202700; PVP01_0202800; PVP01_0202900; PVP01_0203000 (pvmrp1)	28S ribosomal RNA; 5.8S ribosomal RNA; 18S ribosomal RNA; multidrug resistance-associated protein 1, putative
India vs Ethiopia	10	1390000	1420000	77	1.51493	5.35604	2	2.6	5.24802	PVP01_1032600 (MSP8); PVP01_1032700; PVP01_1032800 (MPV17); PVP01_1032900; PVP01_1033000 (VPS11); PVP01_1033100; PVP01_1033200 (CAF1); PVP01_1033300 (APC3); PVP01_1033400 (RAP2)	merozoite surface protein 8; CPPUF; protein Mpv17, putative; HCNGP-like protein; vacuolar protein sorting-associated protein 11, putative; CPUF; chromatin assembly factor 1 subunit A, putative; anaphase-promoting complex subunit 3, putative; rhoptry-associated protein 2
South Asia vs South East Asia	2	130000	160000	38	3.15605	12.9763	8	21.05	7.81441	PVP01_0202600; PVP01_0202700; PVP01_0202800; PVP01_0202900; PVP01_0203000 (pvmrp1)	Plasmodium exported protein (PHIST), unknown function; 28S ribosomal RNA; 5.8S ribosomal RNA; 18S ribosomal RNA; multidrug resistance-associated protein 1, putative
South Asia vs South East Asia	4	750000	780000	148	1.88445	6.63752	12	8.11	5.73234	PVP01_0418100 (IscA1); PVP01_0418200; PVP01_0418300 (MSP4); PVP01_0418400 (MSP5); PVP01_0418500 (ADSL); PVP01_0418600; PVP01_0418700; PVP01_0418800 (AROM)	iron-sulfur assembly protein, putative; CPPUF; merozoite surface protein 4; merozoite surface protein 5; adenylosuccinate lyase; DNA-directed RNA polymerase III subunit RPC10, putative; CPPUF; pentafunctional AROM polypeptide, putative
South Asia vs South East Asia	5	1050000	1110000	68	3.23507	8.33622	12	17.65	6.62078	PVP01_0525800 (HAT1); PVP01_0525900 (MAF1); PVP01_0526000 (PHBL); PVP01_0526100; PVP01_0526200 (SAR1); PVP01_0526300; PVP01_0526400; PVP01_0526500 (PUF2); PVP01_0526600 (pvdhfr); PVP01_0526700; PVP01_0526800; PVP01_0526900; PVP01_0527000	histone acetyltransferase, putative; repressor of RNA polymerase III transcription MAF1, putative; prohibitin-like protein PHBL, putative; CDGSH iron-sulfur domain-containing protein, putative; small GTP-binding protein sar1, putative; CPPUF; CPPUF; mRNA-binding protein PUF2, putative; bifunctional dihydrofolate reductase-thymidylate synthase, putative; LETM1-like protein, putative; CPPUF; memo-l…
South Asia vs South East Asia	11	1410000	1440000	54	0.744568	8.48054	2	3.7	7.469	PVP01_1132900 (NDC80); PVP01_1133000; PVP01_1133100 (PDXK); PVP01_1133200; PVP01_1133300 (COG4); PVP01_1133400; PVP01_1133500; PVP01_1133600 (CRK5)	kinetochore protein NDC80, putative; CPPUF; pyridoxal kinase, putative; protein phosphatase, putative; conserved oligomeric Golgi complex subunit 4, putative; RNA and export factor binding protein, putative; zinc finger protein, putative; cdc2-related protein kinase 5, putative
South Asia vs South East Asia	13	810000	850000	61	2.38556	6.56224	5	8.2	5.45251	PVP01_1317200; PVP01_1317300; PVP01_1317400; PVP01_1317500 (SYN11); PVP01_1317600 (ISC3); PVP01_1317700; PVP01_1317800; PVP01_1317900 (MAPK1); PVP01_1318000 (SRA); PVP01_1318100 (LSG1); PVP01_1318200	CPPUF; CPPUF; voltage-dependent anion-selective channel protein, putative; syntaxin, Qa-SNARE family, putative; inner membrane complex suture component, putative; 60S ribosomal protein L14, putative; succinyl-CoA ligase [ADP-forming] subunit beta, putative; mitogen-activated protein kinase 1, putative; surface-related antigen SRA, putative; large subunit GTPase 1, putative; OST-HTH associated dom…
South Asia vs South East Asia	14	40000	90000	33	5.06035	17.1878	17	51.52	8.48282	PVP01_1401000; PVP01_1401100; PVP01_1401200; PVP01_1401300; PVP01_1401400; PVP01_1401500; PVP01_1401600; PVP01_1401700; PVP01_1401800 (TRAG21); PVP01_1401900	Plasmodium exported protein, unknown function; Plasmodium exported protein, unknown function; Plasmodium exported protein, unknown function; Plasmodium exported protein, unknown function; cytoadherence linked asexual protein, CLAG, putative; Plasmodium exported protein, unknown function; Plasmodium exported protein, unknown function; Plasmodium exported protein, unknown function; tryptophan-rich …
South Asia vs South East Asia	14	1240000	1280000	27	3.46915	6.94922	4	14.81	5.64666	PVP01_1429000 (CAF1); PVP01_1429100 (EMC1); PVP01_1429200; PVP01_1429300 (CUL1); PVP01_1429400; PVP01_1429500 (pvdhps); PVP01_1429600; PVP01_1429700 (DBP1)	CCR4-associated factor 1, putative; ER membrane protein complex subunit 1, putative; mitochondrial carrier protein, putative; cullin-1, putative; CPPUF; hydroxymethyldihydropterin pyrophosphokinase-dihydropteroate synthase, putative; CPPUF; ATP-dependent RNA helicase DBP1, putative
Afghanistan vs Thailand	2	510000	540000	38	0.882268	8.20186	2	5.26	8.15244	PVP01_0212100; PVP01_0212200; PVP01_0212300; PVP01_0212400; PVP01_0212500 (OST2); PVP01_0212600 (TIM50); PVP01_0212700 (VPS53); PVP01_0212800	conserved Plasmodium membrane protein, unknown function; ubiquitin carboxyl-terminal hydrolase, putative; CPPUF; CPPUF; dolichyl-diphosphooligosaccharide--protein glycosyltransferase subunit OST2, putative; mitochondrial import inner membrane translocase subunit TIM50, putative; vacuolar protein sorting-associated protein 53, putative; CPUF
Afghanistan vs Thailand	3	630000	660000	23	2.62689	11.0667	6	26.09	8.00727	PVP01_0314000 (pvcrmp2); PVP01_0314100; PVP01_0314200; PVP01_0314300; PVP01_0314400; PVP01_0314500	cysteine repeat modular protein 2, putative; 30S ribosomal protein S8, putative; prefoldin subunit 3, putative; CPPUF; CPPUF; CPUF
Afghanistan vs Thailand	4	750000	780000	108	1.77537	9.08919	9	8.33	6.20663	PVP01_0418100 (IscA1); PVP01_0418200; PVP01_0418300 (pvmsp4); PVP01_0418400 (pvmsp5); PVP01_0418500 (ADSL); PVP01_0418600; PVP01_0418700; PVP01_0418800 (AROM)	iron-sulfur assembly protein, putative; CPPUF; merozoite surface protein 4; merozoite surface protein 5; adenylosuccinate lyase; DNA-directed RNA polymerase III subunit RPC10, putative; CPPUF; pentafunctional AROM polypeptide, putative
Afghanistan vs Thailand	5	200000	240000	41	0.999453	9.53782	4	9.76	7.67387	PVP01_0504600; PVP01_0504700; PVP01_0504800 (ETRAMP); PVP01_0504900; PVP01_0505000; PVP01_0505100 (LSM8); PVP01_0505200 (PHB1); PVP01_0505300 (CCDC124)	5.8S ribosomal RNA; 18S ribosomal RNA; early transcribed membrane protein; CPPUF; prolyl 4-hydroxylase subunit alpha, putative; U6 snRNA-associated Sm-like protein LSm8, putative; prohibitin 1, putative; coiled-coil domain-containing protein 124, putative
Afghanistan vs Thailand	5	1050000	1110000	57	3.60237	7.40636	14	24.56	5.99808	PVP01_0525800 (HAT1); PVP01_0525900 (MAF1); PVP01_0526000 (PHBL); PVP01_0526100; PVP01_0526200 (SAR1); PVP01_0526300; PVP01_0526400; PVP01_0526500 (PUF2); PVP01_0526600 (pvdhfr); PVP01_0526700; PVP01_0526800; PVP01_0526900; PVP01_0527000	histone acetyltransferase, putative; repressor of RNA polymerase III transcription MAF1, putative; prohibitin-like protein PHBL, putative; CDGSH iron-sulfur domain-containing protein, putative; small GTP-binding protein sar1, putative; CPPUF; CPPUF; mRNA-binding protein PUF2, putative; bifunctional dihydrofolate reductase-thymidylate synthase, putative; LETM1-like protein, putative; CPPUF; memo-l…
Afghanistan vs Thailand	13	820000	850000	33	2.88603	6.12814	3	9.09	5.46812	PVP01_1317500 (SYN11); PVP01_1317600 (ISC3); PVP01_1317700; PVP01_1317800; PVP01_1317900 (MAPK1); PVP01_1318000 (SRA); PVP01_1318100 (LSG1); PVP01_1318200	syntaxin, Qa-SNARE family, putative; inner membrane complex suture component, putative; 60S ribosomal protein L14, putative; succinyl-CoA ligase [ADP-forming] subunit beta, putative; mitogen-activated protein kinase 1, putative; surface-related antigen SRA, putative; large subunit GTPase 1, putative; OST-HTH associated domain protein, putative
Afghanistan vs Thailand	14	1220000	1280000	28	3.42471	7.35302	6	21.43	6.38918	PVP01_1428600; PVP01_1428700; PVP01_1428800 (CARM1); PVP01_1428900; PVP01_1429000 (CAF1); PVP01_1429100 (EMC1); PVP01_1429200; PVP01_1429300 (CUL1); PVP01_1429400; PVP01_1429500 (pvdhps); PVP01_1429600; PVP01_1429700 (DBP1)	CPPUF; CPUF; histone-arginine methyltransferase CARM1, putative; CPUF; CCR4-associated factor 1, putative; ER membrane protein complex subunit 1, putative; mitochondrial carrier protein, putative; cullin-1, putative; CPPUF; hydroxymethyldihydropterin pyrophosphokinase-dihydropteroate synthase, putative; CPPUF; ATP-dependent RNA helicase DBP1, putative
Pakistan vs Thailand	4	750000	780000	124	2.99974	9.54102	41	33.06	6.72918	PVP01_0418100 (IscA1); PVP01_0418200; PVP01_0418300 (pvmsp4); PVP01_0418400 (pvmsp5); PVP01_0418500 (ADSL); PVP01_0418600; PVP01_0418700; PVP01_0418800 (AROM)	iron-sulfur assembly protein, putative; CPPUF; merozoite surface protein 4; merozoite surface protein 5; adenylosuccinate lyase; DNA-directed RNA polymerase III subunit RPC10, putative; CPPUF; pentafunctional AROM polypeptide, putative
Pakistan vs Thailand	5	200000	230000	30	1.78234	11.2671	3	10	9.27038	PVP01_0504600; PVP01_0504700; PVP01_0504800 (ETRAMP); PVP01_0504900	5.8S ribosomal RNA; 18S ribosomal RNA; early transcribed membrane protein; CPPUF
Pakistan vs Thailand	5	1030000	1110000	93	3.97442	8.43771	21	22.58	6.37023	PVP01_0525400; PVP01_0525500 (GATA); PVP01_0525600; PVP01_0525700 (MCM9); PVP01_0525800 (HAT1); PVP01_0525900 (MAF1); PVP01_0526000 (PHBL); PVP01_0526100; PVP01_0526200 (SAR1); PVP01_0526300; PVP01_0526400; PVP01_0526500 (PUF2); PVP01_0526600 (pvdhfr); PVP01_0526700; PVP01_0526800; PVP01_0526900; PVP01_0527000	Plasmodium exported protein (PHIST), unknown function; glutamyl-tRNA(Gln) amidotransferase subunit A, putative; CPUF; DNA helicase MCM9, putative; histone acetyltransferase, putative; repressor of RNA polymerase III transcription MAF1, putative; prohibitin-like protein PHBL, putative; CDGSH iron-sulfur domain-containing protein, putative; small GTP-binding protein sar1, putative; CPPUF; CPPUF; mR…
Pakistan vs Thailand	6	820000	850000	163	1.21731	7.64845	8	4.91	6.50566	PVP01_0620200; PVP01_0620300; PVP01_0620400; PVP01_0620500; PVP01_0620600; PVP01_0620700; PVP01_0620800; PVP01_0620900; PVP01_0621000	CPPUF; CPPUF; hypothetical protein; CPPUF; CPPUF; hypothetical protein; CPPUF; hypothetical protein; CPUF
Pakistan vs Thailand	13	800000	850000	59	3.26764	7.94779	12	20.34	5.94692	PVP01_1317100 (LRR5); PVP01_1317200; PVP01_1317300; PVP01_1317400; PVP01_1317500 (SYN11); PVP01_1317600 (ISC3); PVP01_1317700; PVP01_1317800; PVP01_1317900 (MAPK1); PVP01_1318000 (SRA); PVP01_1318100 (LSG1); PVP01_1318200	leucine-rich repeat protein; CPPUF; CPPUF; voltage-dependent anion-selective channel protein, putative; syntaxin, Qa-SNARE family, putative; inner membrane complex suture component, putative; 60S ribosomal protein L14, putative; succinyl-CoA ligase [ADP-forming] subunit beta, putative; mitogen-activated protein kinase 1, putative; surface-related antigen SRA, putative; large subunit GTPase 1, put…
Pakistan vs Thailand	14	1220000	1250000	17	3.43495	5.42509	3	17.65	5.23989	PVP01_1428600; PVP01_1428700; PVP01_1428800 (CARM1); PVP01_1428900; PVP01_1429000 (CAF1)	CPPUF; CPUF; histone-arginine methyltransferase CARM1, putative; CPUF; CCR4-associated factor 1, putative
India vs Thailand	1	550000	580000	14	2.21803	8.8834	2	14.29	8.40545	PVP01_0111950 (MPODD); PVP01_0112000 (SEC28); PVP01_0112100; PVP01_0112200 (PMX); PVP01_0112300; PVP01_0112400; PVP01_0112500 (TyrRS); PVP01_0112600 (RPN10); PVP01_0112700 (DegP); PVP01_0112800	protein MPODD, putative; coatomer subunit epsilon, putative; ubiquitin regulatory protein, putative; plasmepsin X, putative; AP-3 complex subunit delta, putative; CPPUF; tyrosine--tRNA ligase, putative; 26S proteasome regulatory subunit RPN10, putative; serine protease DegP, putative; CPPUF
India vs Thailand	2	130000	170000	42	4.59521	15.5003	16	38.1	9.02196	PVP01_0202600; PVP01_0202700; PVP01_0202800; PVP01_0202900; PVP01_0203000 (pvmrp1); PVP01_0203100; PVP01_0203200 (TatD)	Plasmodium exported protein (PHIST), unknown function; 28S ribosomal RNA; 5.8S ribosomal RNA; 18S ribosomal RNA; multidrug resistance-associated protein 1, putative; CPPUF; TatD-like deoxyribonuclease, putative
India vs Thailand	3	670000	700000	12	2.70229	5.16367	2	16.67	5.13889	PVP01_0315000 (ARP6); PVP01_0315100; PVP01_0315200 (CDC50A); PVP01_0315300; PVP01_0315400 (RPS10); PVP01_0315500; PVP01_0315600; PVP01_0315700 (CSL4); PVP01_0315800 (ESF2); PVP01_0315900	actin-related protein, putative; CPPUF; LEM3/CDC50 family protein, putative; 60S ribosomal protein L11a, putative; 40S ribosomal protein S10, putative; CPUF; CPPUF; exosome complex component CSL4, putative; pre-rRNA-processing protein ESF2, putative; CPUF
India vs Thailand	5	1050000	1080000	28	2.94259	7.39218	3	10.71	7.08942	PVP01_0525800 (HAT1); PVP01_0525900 (MAF1); PVP01_0526000 (PHBL); PVP01_0526100; PVP01_0526200 (SAR1); PVP01_0526300; PVP01_0526400; PVP01_0526500 (PUF2); PVP01_0526600 (pvdhfr)	histone acetyltransferase, putative; repressor of RNA polymerase III transcription MAF1, putative; prohibitin-like protein PHBL, putative; CDGSH iron-sulfur domain-containing protein, putative; small GTP-binding protein sar1, putative; CPPUF; CPPUF; mRNA-binding protein PUF2, putative; bifunctional dihydrofolate reductase-thymidylate synthase, putative
India vs Thailand	14	1230000	1280000	20	3.86405	6.11566	5	25	5.74311	PVP01_1428700; PVP01_1428800 (CARM1); PVP01_1428900; PVP01_1429000 (CAF1); PVP01_1429100 (EMC1); PVP01_1429200; PVP01_1429300 (CUL1); PVP01_1429400; PVP01_1429500 (pvdhps); PVP01_1429600; PVP01_1429700 (pvdbp1)	CPUF; histone-arginine methyltransferase CARM1, putative; CPUF; CCR4-associated factor 1, putative; ER membrane protein complex subunit 1, putative; mitochondrial carrier protein, putative; cullin-1, putative; CPPUF; hydroxymethyldihydropterin pyrophosphokinase-dihydropteroate synthase, putative; CPPUF; ATP-dependent RNA helicase DBP1, putative
India vs Thailand	14	2290000	2320000	14	1.99774	7.78199	2	14.29	6.43397	PVP01_1452300; PVP01_1452400; PVP01_1452500 (MiGS); PVP01_1452600; PVP01_1452700 (TOC75); PVP01_1452800 (ULG8); PVP01_1452900 (SF3B3); PVP01_1453000; PVP01_1453100 (PIH1)	helicase, putative; DNA polymerase epsilon subunit B, putative; microgamete surface protein MiGS, putative; CPPUF; protein TOC75, putative; upregulated in late gametocytes ULG8, putative; splicing factor 3B subunit 3, putative; CPPUF; PIH1 domain-containing protein, putative
*CPUF: Conserved Protein, Unknown Function; CPPUF: Conserved Plasmodium protein, Unknown function
