# Supplementary material for: Distinctive genetic structure and selection patterns in Plasmodium vivax from South Asia and East Africa
Source: Nat Commun. 2021 May 26;12:3160. doi: 10.1038/s41467-021-23422-3 (PMC8154914; doi:10.1038/s41467-021-23422-3)
Supplement: Supplementary file 10 — Supplementary Data 8 [file 41467_2021_23422_MOESM10_ESM.xlsx]

## Sheet: SD8
Supplementary Data 8. Positive selection analysis using the between countries (Rsb) metric in South Asia
Subpopulation comparison	Chr	Start	End	Number of markers	Mean Rbs markers	Max Rbs	Number of Rbs extreme markers	Percentage of extreme Rbs markers	Mean Rbs of extreme markers	Genes in the region	Products (*)
Afghanistan vs India	1	550000	600000	31	1.92784	8.09183	4	12.9	6.10387	PVP01_0111950 (MPODD); PVP01_0112000 (SEC28); PVP01_0112100; PVP01_0112200 (PMX); PVP01_0112300; PVP01_0112400; PVP01_0112500 (TyrRS); PVP01_0112600 (RPN10); PVP01_0112700 (DegP); PVP01_0112800; PVP01_0112900; PVP01_0113000 (COQ10); PVP01_0113100 (RAB18); PVP01_0113200; PVP01_0113300 (PSH3)	protein MPODD, putative; coatomer subunit epsilon, putative; ubiquitin regulatory protein, putative; plasmepsin X, putative; AP-3 complex subunit delta, putative; CPPUF; tyrosine--tRNA ligase, putative; 26S proteasome regulatory subunit RPN10, putative; serine protease DegP, putative; CPPUF; proteasome subunit alpha type-6, putative; coenzyme Q-binding protein COQ10 homolog, mitochondrial, putati…
Afghanistan vs India	1	760000	790000	21	1.9498	5.24847	2	9.52	5.1272	PVP01_0116700; PVP01_0116800 (RAD54); PVP01_0116900; PVP01_0117000; PVP01_0117100 (UTP14); PVP01_0117200 (CYP81); PVP01_0117300; PVP01_0117400 (CNA); PVP01_0117500; PVP01_0117600 (ACbeta)	AAA family ATPase, putative; DNA repair and recombination protein RAD54, putative; mitogen-activated protein kinase organizer 1, putative; filament assembling protein, putative; U3 small nucleolar RNA-associated protein 14, putative; peptidyl-prolyl cis-trans isomerase, putative; CPPUF; serine/threonine protein phosphatase 2B catalytic subunit A, putative; CPPUF; adenylyl cyclase beta, putative
Afghanistan vs India	2	130000	170000	30	1.86003	12.4055	4	13.33	9.9917	PVP01_0202600; PVP01_0202700; PVP01_0202800; PVP01_0202900; PVP01_0203000 (MRP1); PVP01_0203100; PVP01_0203200 (TatD)	Plasmodium exported protein (PHIST), unknown function; 28S ribosomal RNA; 5.8S ribosomal RNA; 18S ribosomal RNA; multidrug resistance-associated protein 1, putative; CPPUF; TatD-like deoxyribonuclease, putative
Afghanistan vs India	2	290000	320000	24	2.25097	6.82706	2	8.33	5.96554	PVP01_0207000; PVP01_0207100 (MRE11); PVP01_0207200; PVP01_0207300 (eIK2); PVP01_0207400 (NCR1)	CPPUF; double-strand break repair protein MRE11, putative; dolichyl-diphosphooligosaccharide--protein glycosyltransferase subunit OST3/OST6, putative; eukaryotic translation initiation factor 2-alpha kinase 2, putative; Niemann-Pick type C1-related protein, putative
Afghanistan vs India	2	510000	540000	45	0.866514	12.1852	3	6.67	8.25393	PVP01_0212100; PVP01_0212200; PVP01_0212300; PVP01_0212400; PVP01_0212500 (OST2); PVP01_0212600 (TIM50); PVP01_0212700 (VPS53); PVP01_0212800	conserved Plasmodium membrane protein, unknown function; ubiquitin carboxyl-terminal hydrolase, putative; CPPUF; CPPUF; dolichyl-diphosphooligosaccharide--protein glycosyltransferase subunit OST2, putative; mitochondrial import inner membrane translocase subunit TIM50, putative; vacuolar protein sorting-associated protein 53, putative; CPUF
Afghanistan vs India	3	470000	500000	21	1.6769	7.43326	2	9.52	6.47328	PVP01_0310300; PVP01_0310400 (MED8); PVP01_0310500; PVP01_0310600; PVP01_0310700; PVP01_0310800; PVP01_0310900; PVP01_0311000; PVP01_0311100; PVP01_0311200	CPPUF; mediator of RNA polymerase II transcription subunit 8, putative; PP-loop family protein, putative; CPPUF; DEAD box ATP-dependent RNA helicase, putative; tRNA Alanine; tRNA Glutamic acid; CPPUF; CPPUF; CPPUF
Afghanistan vs India	3	630000	660000	24	2.21583	8.33778	3	12.5	6.82997	PVP01_0314000 (CRMP2); PVP01_0314100; PVP01_0314200; PVP01_0314300; PVP01_0314400; PVP01_0314500	cysteine repeat modular protein 2, putative; 30S ribosomal protein S8, putative; prefoldin subunit 3, putative; CPPUF; CPPUF; CPUF
Afghanistan vs India	3	670000	700000	17	3.10729	8.40075	4	23.53	6.91058	PVP01_0315000 (ARP6); PVP01_0315100; PVP01_0315200 (CDC50A); PVP01_0315300; PVP01_0315400 (RPS10); PVP01_0315500; PVP01_0315600; PVP01_0315700 (CSL4); PVP01_0315800 (ESF2); PVP01_0315900	actin-related protein, putative; CPPUF; LEM3/CDC50 family protein, putative; 60S ribosomal protein L11a, putative; 40S ribosomal protein S10, putative; CPUF; CPPUF; exosome complex component CSL4, putative; pre-rRNA-processing protein ESF2, putative; CPUF
Afghanistan vs India	3	710000	740000	15	3.72513	7.91899	5	33.33	6.64184	PVP01_0316400; PVP01_0316500; PVP01_0316600; PVP01_0316700; PVP01_0316800; PVP01_0316900; PVP01_0317000 (DBP7)	phosphoinositide-binding protein, putative; Ham1-like protein, putative; tetratricopeptide repeat protein, putative; CPPUF; CPUF; CPPUF; ATP-dependent RNA helicase DBP7, putative
Afghanistan vs India	3	800000	830000	15	1.78696	6.30825	2	13.33	6.18429	PVP01_0319400; PVP01_0319500; PVP01_0319600; PVP01_0319700; PVP01_0319800	metallo-hydrolase/oxidoreductase, putative; CPPUF; RNA-binding protein, putative; Rab GTPase activator and protein kinase, putative; CPPUF
Afghanistan vs India	4	200000	230000	71	1.31736	6.78241	3	4.23	6.17004	PVP01_0404500; PVP01_0404600; PVP01_0404700; PVP01_0404800; PVP01_0404900; PVP01_0405000	hypothetical protein; Plasmodium exported protein, unknown function; Plasmodium exported protein, unknown function; Plasmodium exported protein, unknown function; Plasmodium exported protein, unknown function; liver stage antigen 3, putative
Afghanistan vs India	5	190000	240000	68	1.55059	17.775	6	8.82	12.5409	PVP01_0504400 (SIAP2); PVP01_0504500; PVP01_0504600; PVP01_0504700; PVP01_0504800 (ETRAMP); PVP01_0504900; PVP01_0505000; PVP01_0505100 (LSM8); PVP01_0505200 (PHB1); PVP01_0505300 (CCDC124)	sporozoite invasion-associated protein 2, putative; 28S ribosomal RNA; 5.8S ribosomal RNA; 18S ribosomal RNA; early transcribed membrane protein; CPPUF; prolyl 4-hydroxylase subunit alpha, putative; U6 snRNA-associated Sm-like protein LSm8, putative; prohibitin 1, putative; coiled-coil domain-containing protein 124, putative
Afghanistan vs India	6	910000	950000	67	1.435	13.2369	6	8.96	7.51048	PVP01_0622200; PVP01_0622300; PVP01_0622400; PVP01_0622500; PVP01_0622600; PVP01_0622700; PVP01_0622800; PVP01_0622900; PVP01_0623000; PVP01_0623100; PVP01_0623200	dynein intermediate chain, putative; CPPUF; antigen UB05, putative; GDP dissociation inhibitor, putative; CPPUF; CPPUF; 18S ribosomal RNA; 5.8S ribosomal RNA; Plasmodium exported protein (PHIST), unknown function; Plasmodium exported protein, unknown function; Plasmodium exported protein, unknown function
Afghanistan vs India	6	960000	990000	12	5.84366	11.1578	7	58.33	7.97582	PVP01_0623500; PVP01_0623600; PVP01_0623700; PVP01_0623800 (DBP); PVP01_0623900 (REX4)	Plasmodium exported protein, unknown function; PIR protein; Plasmodium exported protein (PHIST), unknown function; duffy binding protein; ring-exported protein 4, putative
Afghanistan vs India	8	1600000	1630000	79	1.75331	12.7226	14	17.72	6.92497	PVP01_0837800 (PRP46); PVP01_0837900; PVP01_0838000; PVP01_0838100; PVP01_0838200; PVP01_0838300	pre-mRNA-splicing factor PRP46, putative; CPUF; Plasmodium exported protein, unknown function; Plasmodium exported protein, unknown function; Plasmodium exported protein (PHIST), unknown function; Plasmodium exported protein, unknown function
Afghanistan vs India	9	970000	1000000	24	1.45172	6.18222	3	12.5	5.9532	PVP01_0922400; PVP01_0922500; PVP01_0922600; PVP01_0922700 (GPI16); PVP01_0922800; PVP01_0922900; PVP01_0923000	peptidase M16, putative; serine/threonine protein kinase, putative; CPUF; GPI transamidase component GPI16, putative; JmjC domain-containing protein, putative; CPPUF; CPPUF
Afghanistan vs India	9	2080000	2110000	43	0.60049	5.18101	2	4.65	5.18101	PVP01_0947600 (SLARP); PVP01_0947700; PVP01_0947800; PVP01_0947900	sporozoite asparagine-rich protein; dynein light chain, putative; tubulin--tyrosine ligase, putative; CPPUF
Afghanistan vs India	10	930000	960000	22	1.61919	8.50335	3	13.64	7.91899	PVP01_1021800 (GS); PVP01_1021900; PVP01_1022000; PVP01_1022100; PVP01_1022200 (INO1); PVP01_1022300 (CGI121); PVP01_1022400 (ARNP); PVP01_1022500	glutathione synthetase, putative; CPUF; prefoldin subunit 6, putative; CPPUF; inositol-3-phosphate synthase, putative; EKC/KEOPS complex subunit CGI121, putative; apical rhoptry neck protein, putative; RNA pseudouridylate synthase, putative
Afghanistan vs India	10	1360000	1390000	207	0.561003	11.2115	6	2.9	6.97915	PVP01_1031600 (MSP3.2); PVP01_1031700 (MSP3.1); PVP01_1031800; PVP01_1031900 (IspE); PVP01_1032000; PVP01_1032100; PVP01_1032200; PVP01_1032300; PVP01_1032400; PVP01_1032500	merozoite surface protein 3; merozoite surface protein 3; CPPUF; 4-diphosphocytidyl-2-C-methyl-D-erythritol kinase, putative; 50S ribosomal protein L28, apicoplast, putative; Tim10/DDP family zinc finger protein, putative; DnaJ protein, putative; CPUF; CPPUF; CPPUF
Afghanistan vs India	10	1440000	1470000	27	2.02212	8.25531	3	11.11	6.82752	PVP01_1033900 (TRAG18); PVP01_1034000; PVP01_1034100; PVP01_1034200; PVP01_1034300; PVP01_1034400	tryptophan-rich protein; Plasmodium exported protein (PHIST), unknown function; Plasmodium exported protein, unknown function; Plasmodium exported protein, unknown function; esterase, putative; Plasmodium exported protein, unknown function
Afghanistan vs India	11	910000	940000	42	1.18737	12.1601	3	7.14	8.12954	PVP01_1121200 (CEPT); PVP01_1121300 (PK4); PVP01_1121400	choline/ethanolaminephosphotransferase, putative; eukaryotic translation initiation factor 2-alpha kinase, putative; HECT-domain (ubiquitin-transferase), putative
Afghanistan vs India	11	1760000	1790000	34	1.31926	6.48728	2	5.88	5.94862	PVP01_1141400 (SAS6); PVP01_1141500 (COQ2); PVP01_1141600; PVP01_1141700 (UROD); PVP01_1141800; PVP01_1141900; PVP01_1142000; PVP01_1142100 (GLP2); PVP01_1142200	spindle assembly abnormal protein 6, putative; 4-hydroxybenzoate polyprenyltransferase, putative; G-protein associated signal transduction protein, putative; uroporphyrinogen III decarboxylase, putative; RING zinc finger protein, putative; MYND-type zinc finger protein, putative; translation initiation factor IF-2, putative; glutaredoxin-like protein; coatomer alpha subunit, putative
Afghanistan vs India	11	2010000	2060000	36	2.85648	12.1632	7	19.44	8.8836	PVP01_1147100; PVP01_1147200; PVP01_1147300; PVP01_1147400; PVP01_1147500; PVP01_1147600; PVP01_1147700; PVP01_1147800; PVP01_1147900; PVP01_1148000	CPPUF; Plasmodium exported protein, unknown function; CPPUF; Plasmodium exported protein, unknown function; Plasmodium exported protein, unknown function; Plasmodium exported protein, unknown function; PIR protein; Plasmodium exported protein, unknown function; PIR protein; PIR protein
Afghanistan vs India	12	2970000	3000000	101	1.79959	7.28108	8	7.92	5.8207	PVP01_1270400 (CCp1); PVP01_1270500; PVP01_1270600; PVP01_1270700; PVP01_1270800; PVP01_1270900	LCCL domain-containing protein; bromodomain protein, putative; tubulin epsilon chain, putative; CPPUF; KELT protein; hypothetical protein
Afghanistan vs India	14	1300000	1320000	19	1.12035	7.30954	2	10.53	6.28408	PVP01_1430100 (ABCK1); PVP01_1430200; PVP01_1430300; PVP01_1430400 (JmjC1); PVP01_1430500	ABC1 family, putative; 50S ribosomal protein L33, putative; acyl-CoA binding protein, putative; JmjC domain-containing protein, putative; CPPUF
Afghanistan vs India	14	2050000	2080000	27	1.8645	7.68543	2	7.41	6.71037	PVP01_1447200; PVP01_1447300 (MRP2); PVP01_1447400; PVP01_1447500 (MIF); PVP01_1447600 (CCT3); PVP01_1447700; PVP01_1447800; PVP01_1447900; PVP01_1448000 (MyoJ)	CPPUF; multidrug resistance-associated protein 2, putative; CPPUF; macrophage migration inhibitory factor, putative; T-complex protein 1 subunit gamma, putative; CPPUF; CPUF; CPPUF; myosin J, putative
Afghanistan vs India	14	2250000	2320000	38	3.61126	10.3379	16	42.11	7.25821	PVP01_1451700 (AARP1); PVP01_1451800; PVP01_1451900; PVP01_1452000 (SENP1); PVP01_1452100; PVP01_1452200; PVP01_1452300; PVP01_1452400; PVP01_1452500 (MiGS); PVP01_1452600; PVP01_1452700 (TOC75); PVP01_1452800 (ULG8); PVP01_1452900 (SF3B3); PVP01_1453000; PVP01_1453100 (PIH1)	asparagine and aspartate rich protein 1, putative; homocysteine S-methyltransferase, putative; CPUF; sentrin-specific protease 1, putative; CPPUF; bromodomain protein, putative; helicase, putative; DNA polymerase epsilon subunit B, putative; microgamete surface protein MiGS, putative; CPPUF; protein TOC75, putative; upregulated in late gametocytes ULG8, putative; splicing factor 3B subunit 3, put…
Afghanistan vs India	14	2760000	2790000	47	1.44547	13.0896	4	8.51	8.82263	PVP01_1464400; PVP01_1464500 (FKBP35); PVP01_1464600; PVP01_1464700; PVP01_1464800; PVP01_1464900 (DPAP2); PVP01_1465000 (UTP11); PVP01_1465100; PVP01_1465200; PVP01_1465300 (RBM22); PVP01_1465400; PVP01_1465500	GPI mannosyltransferase 2, putative; peptidyl-prolyl cis-trans isomerase FKBP35, putative; serine/threonine protein kinase, putative; CPPUF; CPPUF; dipeptidyl aminopeptidase 2, putative; U3 small nucleolar RNA-associated protein 11, putative; tRNA-splicing endonuclease, putative; methyltransferase, putative; pre-mRNA-splicing factor RBM22, putative; CPUF; CPPUF
Afghanistan vs Pakistan	2	510000	540000	49	0.977296	16.367	3	6.12	11.0952	PVP01_0212100; PVP01_0212200; PVP01_0212300; PVP01_0212400; PVP01_0212500 (OST2); PVP01_0212600 (TIM50); PVP01_0212700 (VPS53); PVP01_0212800	conserved Plasmodium membrane protein, unknown function; ubiquitin carboxyl-terminal hydrolase, putative; CPPUF; CPPUF; dolichyl-diphosphooligosaccharide--protein glycosyltransferase subunit OST2, putative; mitochondrial import inner membrane translocase subunit TIM50, putative; vacuolar protein sorting-associated protein 53, putative; CPUF
Afghanistan vs Pakistan	3	630000	660000	27	1.55166	12.7826	3	11.11	8.07524	PVP01_0314000 (CRMP2); PVP01_0314100; PVP01_0314200; PVP01_0314300; PVP01_0314400; PVP01_0314500	cysteine repeat modular protein 2, putative; 30S ribosomal protein S8, putative; prefoldin subunit 3, putative; CPPUF; CPPUF; CPUF
Afghanistan vs Pakistan	4	400000	430000	56	1.04062	8.41709	4	7.14	7.08401	PVP01_0409900 (ACS9); PVP01_0410000 (RON6); PVP01_0410100; PVP01_0410200; PVP01_0410300; PVP01_0410400	acyl-CoA synthetase, putative; rhoptry neck protein 6, putative; CPPUF; CPPUF; serine/threonine protein kinase, putative; CPPUF
Afghanistan vs Pakistan	6	810000	850000	207	3.0051	24.8176	41	19.81	10.8991	PVP01_0619900; PVP01_0620000 (MRScyt); PVP01_0620100; PVP01_0620200; PVP01_0620300; PVP01_0620400; PVP01_0620500; PVP01_0620600; PVP01_0620700; PVP01_0620800; PVP01_0620900; PVP01_0621000	CPUF; methionine--tRNA ligase, putative; U2 snRNA/tRNA pseudouridine synthase, putative; CPPUF; CPPUF; hypothetical protein; CPPUF; CPPUF; hypothetical protein; CPPUF; hypothetical protein; CPUF
Afghanistan vs Pakistan	6	910000	940000	51	1.1016	12.3014	2	3.92	9.31182	PVP01_0622200; PVP01_0622300; PVP01_0622400; PVP01_0622500; PVP01_0622600; PVP01_0622700; PVP01_0622800; PVP01_0622900; PVP01_0623000	dynein intermediate chain, putative; CPPUF; antigen UB05, putative; GDP dissociation inhibitor, putative; CPPUF; CPPUF; 18S ribosomal RNA; 5.8S ribosomal RNA; Plasmodium exported protein (PHIST), unknown function
Afghanistan vs Pakistan	7	1200000	1230000	228	0.959611	6.91531	5	2.19	6.60088	PVP01_0728600; PVP01_0728700 (LRR8); PVP01_0728800 (MSP1P); PVP01_0728900 (MSP1); PVP01_0729000; PVP01_0729100 (DGK1)	heptatricopeptide repeat-containing protein, putative; leucine-rich repeat protein; merozoite surface protein 1 paralog; merozoite surface protein 1; zinc finger protein, putative; diacylglycerol kinase, putative
Afghanistan vs Pakistan	8	1230000	1260000	54	1.25733	10.0317	4	7.41	6.72992	PVP01_0828600 (OST1); PVP01_0828700; PVP01_0828800 (PKRP); PVP01_0828900; PVP01_0829000	dolichyl-diphosphooligosaccharide--protein glycosyltransferase subunit OST1, putative; CPUF; kinase-related protein PKRP, putative; phosphatidylinositol 3- and 4-kinase, putative; valine--tRNA ligase, putative
Afghanistan vs Pakistan	8	1510000	1540000	39	0.835629	5.67627	2	5.13	5.53736	PVP01_0835700 (GLP1); PVP01_0835800 (RPL44); PVP01_0835900; PVP01_0836000 (EHD); PVP01_0836100 (IMC1e); PVP01_0836200 (IMC1a); PVP01_0836300; PVP01_0836400; PVP01_0836500 (BCKDH-E2)	1-cys-glutaredoxin-like protein-1, putative; 60S ribosomal protein L44, putative; CPPUF; EH domain-containing protein, putative; inner membrane complex protein 1e, putative; inner membrane complex protein 1a, putative; phosphatidylethanolamine-binding protein, putative; IBR domain protein, putative; lipoamide acyltransferase component of branched- chain alpha-keto acid dehydrogenase complex, puta…
Afghanistan vs Pakistan	8	1600000	1630000	87	2.50415	18.9933	19	21.84	9.72475	PVP01_0837800 (PRP46); PVP01_0837900; PVP01_0838000; PVP01_0838100; PVP01_0838200; PVP01_0838300	pre-mRNA-splicing factor PRP46, putative; CPUF; Plasmodium exported protein, unknown function; Plasmodium exported protein, unknown function; Plasmodium exported protein (PHIST), unknown function; Plasmodium exported protein, unknown function
Afghanistan vs Pakistan	9	970000	1000000	22	1.63854	8.59938	4	18.18	7.39722	PVP01_0922400; PVP01_0922500; PVP01_0922600; PVP01_0922700 (GPI16); PVP01_0922800; PVP01_0922900; PVP01_0923000	peptidase M16, putative; serine/threonine protein kinase, putative; CPUF; GPI transamidase component GPI16, putative; JmjC domain-containing protein, putative; CPPUF; CPPUF
Afghanistan vs Pakistan	9	2080000	2110000	48	0.859199	10.9518	2	4.17	10.8372	PVP01_0947600 (SLARP); PVP01_0947700; PVP01_0947800; PVP01_0947900	sporozoite asparagine-rich protein; dynein light chain, putative; tubulin--tyrosine ligase, putative; CPPUF
Afghanistan vs Pakistan	10	1360000	1390000	200	0.629678	10.8751	3	1.5	7.42962	PVP01_1031600 (MSP3.2); PVP01_1031700 (MSP3.1); PVP01_1031800; PVP01_1031900 (IspE); PVP01_1032000; PVP01_1032100; PVP01_1032200; PVP01_1032300; PVP01_1032400; PVP01_1032500	merozoite surface protein 3; merozoite surface protein 3; CPPUF; 4-diphosphocytidyl-2-C-methyl-D-erythritol kinase, putative; 50S ribosomal protein L28, apicoplast, putative; Tim10/DDP family zinc finger protein, putative; DnaJ protein, putative; CPUF; CPPUF; CPPUF
Afghanistan vs Pakistan	11	910000	940000	42	0.911376	11.826	2	4.76	8.45376	PVP01_1121200 (CEPT); PVP01_1121300 (PK4); PVP01_1121400	choline/ethanolaminephosphotransferase, putative; eukaryotic translation initiation factor 2-alpha kinase, putative; HECT-domain (ubiquitin-transferase), putative
Afghanistan vs Pakistan	12	2970000	3000000	98	1.93599	12.4784	8	8.16	6.80484	PVP01_1270400 (CCp1); PVP01_1270500; PVP01_1270600; PVP01_1270700; PVP01_1270800; PVP01_1270900	LCCL domain-containing protein; bromodomain protein, putative; tubulin epsilon chain, putative; CPPUF; KELT protein; hypothetical protein
Afghanistan vs Pakistan	13	380000	410000	51	1.02033	6.84087	3	5.88	6.20187	PVP01_1308200; PVP01_1308300; PVP01_1308400 (TRZ); PVP01_1308500 (CIA1); PVP01_1308600 (PDEalpha); PVP01_1308700 (PBGD); PVP01_1308800; PVP01_1308900 (ATP11)	CPPUF; U6 snRNA-associated Sm-like protein LSm7, putative; telomere repeat-binding zinc finger protein, putative; cytosolic iron-sulfur protein assembly protein 1, putative; cGMP-specific 3',5'-cyclic phosphodiesterase alpha, putative; porphobilinogen deaminase, putative; CPUF; ATP synthase mitochondrial F1 complex assembly factor 1, putative
Afghanistan vs Pakistan	14	1300000	1320000	18	1.1735	7.82994	2	11.11	6.98402	PVP01_1430100 (ABCK1); PVP01_1430200; PVP01_1430300; PVP01_1430400 (JmjC1); PVP01_1430500	ABC1 family, putative; 50S ribosomal protein L33, putative; acyl-CoA binding protein, putative; JmjC domain-containing protein, putative; CPPUF
Afghanistan vs Pakistan	14	2760000	2790000	43	1.65059	12.5246	3	6.98	10.2413	PVP01_1464400; PVP01_1464500 (FKBP35); PVP01_1464600; PVP01_1464700; PVP01_1464800; PVP01_1464900 (DPAP2); PVP01_1465000 (UTP11); PVP01_1465100; PVP01_1465200; PVP01_1465300 (RBM22); PVP01_1465400; PVP01_1465500	GPI mannosyltransferase 2, putative; peptidyl-prolyl cis-trans isomerase FKBP35, putative; serine/threonine protein kinase, putative; CPPUF; CPPUF; dipeptidyl aminopeptidase 2, putative; U3 small nucleolar RNA-associated protein 11, putative; tRNA-splicing endonuclease, putative; methyltransferase, putative; pre-mRNA-splicing factor RBM22, putative; CPUF; CPPUF
India vs Pakistan	1	550000	600000	43	1.90849	8.55407	8	18.6	6.29811	PVP01_0111950 (MPODD); PVP01_0112000 (SEC28); PVP01_0112100; PVP01_0112200 (PMX); PVP01_0112300; PVP01_0112400; PVP01_0112500 (TyrRS); PVP01_0112600 (RPN10); PVP01_0112700 (DegP); PVP01_0112800; PVP01_0112900; PVP01_0113000 (COQ10); PVP01_0113100 (RAB18); PVP01_0113200; PVP01_0113300 (PSH3)	protein MPODD, putative; coatomer subunit epsilon, putative; ubiquitin regulatory protein, putative; plasmepsin X, putative; AP-3 complex subunit delta, putative; CPPUF; tyrosine--tRNA ligase, putative; 26S proteasome regulatory subunit RPN10, putative; serine protease DegP, putative; CPPUF; proteasome subunit alpha type-6, putative; coenzyme Q-binding protein COQ10 homolog, mitochondrial, putati…
India vs Pakistan	1	700000	740000	37	2.1299	15.5979	8	21.62	8.34729	PVP01_0115600; PVP01_0115700 (CYP24); PVP01_0115800; PVP01_0115900; PVP01_0116000; PVP01_0116100 (METAP1c); PVP01_0116200; PVP01_0116300	GTPase-activating protein, putative; peptidyl-prolyl cis-trans isomerase precursor, putative; CPPUF; tRNA pseudouridine synthase, putative; CPPUF; methionine aminopeptidase 1c, putative; zinc finger protein, putative; cactin homolog, putative
India vs Pakistan	1	760000	790000	27	3.24435	11.0921	4	14.81	9.12904	PVP01_0116700; PVP01_0116800 (RAD54); PVP01_0116900; PVP01_0117000; PVP01_0117100 (UTP14); PVP01_0117200 (CYP81); PVP01_0117300; PVP01_0117400 (CNA); PVP01_0117500; PVP01_0117600 (ACbeta)	AAA family ATPase, putative; DNA repair and recombination protein RAD54, putative; mitogen-activated protein kinase organizer 1, putative; filament assembling protein, putative; U3 small nucleolar RNA-associated protein 14, putative; peptidyl-prolyl cis-trans isomerase, putative; CPPUF; serine/threonine protein phosphatase 2B catalytic subunit A, putative; CPPUF; adenylyl cyclase beta, putative
India vs Pakistan	2	130000	160000	31	2.24268	17.9468	5	16.13	12.0761	PVP01_0202600; PVP01_0202700; PVP01_0202800; PVP01_0202900; PVP01_0203000 (pvmrp1)	Plasmodium exported protein (PHIST), unknown function; 28S ribosomal RNA; 5.8S ribosomal RNA; 18S ribosomal RNA; multidrug resistance-associated protein 1, putative
India vs Pakistan	2	290000	320000	26	3.19259	9.15108	3	11.54	8.52261	PVP01_0207000; PVP01_0207100 (MRE11); PVP01_0207200; PVP01_0207300 (eIK2); PVP01_0207400 (NCR1)	CPPUF; double-strand break repair protein MRE11, putative; dolichyl-diphosphooligosaccharide--protein glycosyltransferase subunit OST3/OST6, putative; eukaryotic translation initiation factor 2-alpha kinase 2, putative; Niemann-Pick type C1-related protein, putative
India vs Pakistan	3	460000	500000	50	1.71285	5.98759	4	8	5.55268	PVP01_0310100; PVP01_0310200; PVP01_0310300; PVP01_0310400 (MED8); PVP01_0310500; PVP01_0310600; PVP01_0310700; PVP01_0310800; PVP01_0310900; PVP01_0311000; PVP01_0311100; PVP01_0311200	CPPUF; CPPUF; CPPUF; mediator of RNA polymerase II transcription subunit 8, putative; PP-loop family protein, putative; CPPUF; DEAD box ATP-dependent RNA helicase, putative; tRNA Alanine; tRNA Glutamic acid; CPPUF; CPPUF; CPPUF
India vs Pakistan	3	670000	750000	59	2.93014	14.0206	11	18.64	8.29355	PVP01_0315000 (ARP6); PVP01_0315100; PVP01_0315200 (CDC50A); PVP01_0315300; PVP01_0315400 (RPS10); PVP01_0315500; PVP01_0315600; PVP01_0315700 (CSL4); PVP01_0315800 (ESF2); PVP01_0315900; PVP01_0316000; PVP01_0316100 (AIF); PVP01_0316200; PVP01_0316300; PVP01_0316400; PVP01_0316500; PVP01_0316600; PVP01_0316700; PVP01_0316800; PVP01_0316900; PVP01_0317000 (DBP7); PVP01_0317100; PVP01_0317200; PVP…	actin-related protein, putative; CPPUF; LEM3/CDC50 family protein, putative; 60S ribosomal protein L11a, putative; 40S ribosomal protein S10, putative; CPUF; CPPUF; exosome complex component CSL4, putative; pre-rRNA-processing protein ESF2, putative; CPUF; CPPUF; apoptosis-inducing factor, putative; CPPUF; CPUF; phosphoinositide-binding protein, putative; Ham1-like protein, putative; tetratricope…
India vs Pakistan	3	780000	830000	46	2.69199	9.25464	13	28.26	6.78036	PVP01_0318600; PVP01_0318700; PVP01_0318800 (CPH1); PVP01_0318900; PVP01_0319000; PVP01_0319100; PVP01_0319200; PVP01_0319300; PVP01_0319400; PVP01_0319500; PVP01_0319600; PVP01_0319700; PVP01_0319800	CPUF; tRNAHis guanylyltransferase, putative; protein CPH1, putative; CPPUF; CPUF; CPPUF; dynactin subunit 5, putative; proteasome assembly chaperone 4, putative; metallo-hydrolase/oxidoreductase, putative; CPPUF; RNA-binding protein, putative; Rab GTPase activator and protein kinase, putative; CPPUF
India vs Pakistan	4	200000	230000	68	0.716259	7.47058	2	2.94	6.97205	PVP01_0404500; PVP01_0404600; PVP01_0404700; PVP01_0404800; PVP01_0404900; PVP01_0405000	hypothetical protein; Plasmodium exported protein, unknown function; Plasmodium exported protein, unknown function; Plasmodium exported protein, unknown function; Plasmodium exported protein, unknown function; liver stage antigen 3, putative
India vs Pakistan	5	190000	240000	82	1.54989	20.4258	8	9.76	10.0252	PVP01_0504400 (SIAP2); PVP01_0504500; PVP01_0504600; PVP01_0504700; PVP01_0504800 (ETRAMP); PVP01_0504900; PVP01_0505000; PVP01_0505100 (LSM8); PVP01_0505200 (PHB1); PVP01_0505300 (CCDC124)	sporozoite invasion-associated protein 2, putative; 28S ribosomal RNA; 5.8S ribosomal RNA; 18S ribosomal RNA; early transcribed membrane protein; CPPUF; prolyl 4-hydroxylase subunit alpha, putative; U6 snRNA-associated Sm-like protein LSm8, putative; prohibitin 1, putative; coiled-coil domain-containing protein 124, putative
India vs Pakistan	5	460000	490000	53	0.822651	7.13617	2	3.77	6.10153	PVP01_0510500; PVP01_0510600 (TOM7); PVP01_0510700 (LipB); PVP01_0510800 (IMC1i); PVP01_0510900; PVP01_0511000 (GCN5); PVP01_0511100; PVP01_0511200; PVP01_0511300 (VPS15)	DnaJ protein, putative; mitochondrial import receptor subunit TOM7, putative; lipoate-protein ligase B, putative; inner membrane complex protein 1i, putative; alpha/beta hydrolase, putative; histone acetyltransferase GCN5, putative; RNA-binding protein, putative; RWD domain-containing protein, putative; serine/threonine protein kinase VPS15, putative
India vs Pakistan	5	1080000	1110000	26	2.32276	6.49668	2	7.69	5.98421	PVP01_0526700; PVP01_0526800; PVP01_0526900; PVP01_0527000	LETM1-like protein, putative; CPPUF; memo-like protein; CPPUF
India vs Pakistan	6	110000	140000	46	1.34217	6.38447	3	6.52	5.93068	PVP01_0602800; PVP01_0602900; PVP01_0603000; PVP01_0603100 (RPN5); PVP01_0603200; PVP01_0603300; PVP01_0603400 (PPP8); PVP01_0603500; PVP01_0603600	CPPUF; CPPUF; CPPUF; 26S proteasome regulatory subunit p55, putative; tRNA pseudouridine synthase, putative; CPPUF; serine/threonine protein phosphatase 8, putative; peptidase, putative; CPPUF
India vs Pakistan	6	820000	850000	183	1.96514	22.4775	24	13.11	7.84917	PVP01_0620200; PVP01_0620300; PVP01_0620400; PVP01_0620500; PVP01_0620600; PVP01_0620700; PVP01_0620800; PVP01_0620900; PVP01_0621000	CPPUF; CPPUF; hypothetical protein; CPPUF; CPPUF; hypothetical protein; CPPUF; hypothetical protein; CPUF
India vs Pakistan	7	1080000	1100000	12	1.89358	5.7475	2	16.67	5.41594	PVP01_0725000; PVP01_0725100; PVP01_0725200 (NADSYN); PVP01_0725300; PVP01_0725400; PVP01_0725500 (P23); PVP01_0725600	tetratricopeptide repeat protein, putative; CPPUF; glutamine-dependent NAD(+) synthetase, putative; CPPUF; replication termination factor, putative; HSP90 co-chaperone p23, putative; CPUF
India vs Pakistan	7	1200000	1230000	237	0.77974	7.00876	4	1.69	6.08824	PVP01_0728600; PVP01_0728700 (LRR8); PVP01_0728800 (MSP1P); PVP01_0728900 (MSP1); PVP01_0729000; PVP01_0729100 (DGK1)	heptatricopeptide repeat-containing protein, putative; leucine-rich repeat protein; merozoite surface protein 1 paralog; merozoite surface protein 1; zinc finger protein, putative; diacylglycerol kinase, putative
India vs Pakistan	7	1300000	1320000	6	3.88532	8.89503	2	33.33	8.25315	PVP01_0730800; PVP01_0730900 (PFN); PVP01_0731000 (M18AAP); PVP01_0731100 (RF1); PVP01_0731200 (DHHC6); PVP01_0731300 (RPS6); PVP01_0731400	protein MAM3, putative; profilin, putative; M18 aspartyl aminopeptidase, putative; peptide chain release factor 1, putative; palmitoyltransferase DHHC6, putative; 30S ribosomal protein S6, putative; CPPUF
India vs Pakistan	8	1230000	1250000	15	2.66635	5.42826	2	13.33	5.23183	PVP01_0828600 (OST1); PVP01_0828700; PVP01_0828800 (PKRP)	dolichyl-diphosphooligosaccharide--protein glycosyltransferase subunit OST1, putative; CPUF; kinase-related protein PKRP, putative
India vs Pakistan	9	1040000	1070000	22	2.53123	10.0266	4	18.18	7.77187	PVP01_0923500; PVP01_0923600; PVP01_0923700 (CDPK7); PVP01_0923800 (LRR11)	dynein heavy chain, putative; CPPUF; calcium-dependent protein kinase 7, putative; leucine-rich repeat protein
India vs Pakistan	10	930000	960000	25	1.60302	7.55232	3	12	7.00517	PVP01_1021800 (GS); PVP01_1021900; PVP01_1022000; PVP01_1022100; PVP01_1022200 (INO1); PVP01_1022300 (CGI121); PVP01_1022400 (ARNP); PVP01_1022500	glutathione synthetase, putative; CPUF; prefoldin subunit 6, putative; CPPUF; inositol-3-phosphate synthase, putative; EKC/KEOPS complex subunit CGI121, putative; apical rhoptry neck protein, putative; RNA pseudouridylate synthase, putative
India vs Pakistan	10	1100000	1130000	23	2.53738	5.794	2	8.7	5.69464	PVP01_1025200 (SSB); PVP01_1025300 (PRP5); PVP01_1025400; PVP01_1025500 (RCC1); PVP01_1025600; PVP01_1025700 (TPT); PVP01_1025800; PVP01_1025900 (SET9)	single-stranded DNA-binding protein, putative; pre-mRNA-processing ATP-dependent RNA helicase PRP5, putative; CPUF; guanidine nucleotide exchange factor, putative; CPUF; triose phosphate transporter, putative; longevity-assurance (LAG1) protein, putative; SET domain protein, putative
India vs Pakistan	11	1750000	1790000	53	1.02434	8.15608	4	7.55	7.02272	PVP01_1141300; PVP01_1141400 (SAS6); PVP01_1141500 (COQ2); PVP01_1141600; PVP01_1141700 (UROD); PVP01_1141800; PVP01_1141900; PVP01_1142000; PVP01_1142100 (GLP2); PVP01_1142200	CPPUF; spindle assembly abnormal protein 6, putative; 4-hydroxybenzoate polyprenyltransferase, putative; G-protein associated signal transduction protein, putative; uroporphyrinogen III decarboxylase, putative; RING zinc finger protein, putative; MYND-type zinc finger protein, putative; translation initiation factor IF-2, putative; glutaredoxin-like protein; coatomer alpha subunit, putative
India vs Pakistan	11	2010000	2060000	54	3.45055	7.74626	17	31.48	6.20868	PVP01_1147100; PVP01_1147200; PVP01_1147300; PVP01_1147400; PVP01_1147500; PVP01_1147600; PVP01_1147700; PVP01_1147800; PVP01_1147900; PVP01_1148000	CPPUF; Plasmodium exported protein, unknown function; CPPUF; Plasmodium exported protein, unknown function; Plasmodium exported protein, unknown function; Plasmodium exported protein, unknown function; PIR protein; Plasmodium exported protein, unknown function; PIR protein; PIR protein
India vs Pakistan	14	2050000	2080000	25	1.98405	6.05092	2	8	5.61867	PVP01_1447200; PVP01_1447300 (MRP2); PVP01_1447400; PVP01_1447500 (MIF); PVP01_1447600 (CCT3); PVP01_1447700; PVP01_1447800; PVP01_1447900; PVP01_1448000 (MyoJ)	CPPUF; multidrug resistance-associated protein 2, putative; CPPUF; macrophage migration inhibitory factor, putative; T-complex protein 1 subunit gamma, putative; CPPUF; CPUF; CPPUF; myosin J, putative
India vs Pakistan	14	2250000	2320000	36	3.72182	11.9597	13	36.11	8.2879	PVP01_1451700 (AARP1); PVP01_1451800; PVP01_1451900; PVP01_1452000 (SENP1); PVP01_1452100; PVP01_1452200; PVP01_1452300; PVP01_1452400; PVP01_1452500 (MiGS); PVP01_1452600; PVP01_1452700 (TOC75); PVP01_1452800 (ULG8); PVP01_1452900 (SF3B3); PVP01_1453000; PVP01_1453100 (PIH1)	asparagine and aspartate rich protein 1, putative; homocysteine S-methyltransferase, putative; CPUF; sentrin-specific protease 1, putative; CPPUF; bromodomain protein, putative; helicase, putative; DNA polymerase epsilon subunit B, putative; microgamete surface protein MiGS, putative; CPPUF; protein TOC75, putative; upregulated in late gametocytes ULG8, putative; splicing factor 3B subunit 3, put…
*CPUF: Conserved Protein, Unknown Function; CPPUF: Conserved Plasmodium protein, Unknown function
