# Supplementary material for: Distinctive genetic structure and selection patterns in Plasmodium vivax from South Asia and East Africa
Source: Nat Commun. 2021 May 26;12:3160. doi: 10.1038/s41467-021-23422-3 (PMC8154914; doi:10.1038/s41467-021-23422-3)
Supplement: Supplementary file 11 — Supplementary Data 9 [file 41467_2021_23422_MOESM11_ESM.xlsx]

## Sheet: SD9
Supplementary Data 9. Genes identified in the extreme 0.5 percentiles of Tajima's D values in each country
Chr	Start	End	Gene IID	Gene name	No. SNPs	Countries	No. Countries*	Afghanistan	Brazil	Cambodia	Colombia	Ethiopia	India	Malaysia	Mexico	Pakistan	PNG	Peru	Thailand
5	1016909	1017727	PVP01_0525100	PVP01_0525100	15	Afghanistan, Brazil, Cambodia, Colombia, Ethiopia, India, Pakistan, PNG, Peru,Thailand	10	1.955	2.57	1.975	3.047	2.144	2.632	0.4	0.041	3.18	2.753	2.993	1.538
6	998881	1000731	PVP01_0624100	PVP01_0624100	48	Brazil, Colombia, Ethiopia, Malaysia, Pakistan, PNG, Peru, Thailand	8	-0.004	2.314	0.77	3.137	2.944	1.396	1.904	0.586	-2.189	2.275	2.774	2.231
10	1407109	1408530	PVP01_1033100	PVP01_1033100	45	Afghanistan, Brazil, Colombia, India, Malaysia, Mexico, Pakistan	7	2.753	2.661	-0.911	2.775	0.559	2.226	-2.491	2.305	3.251	-1.601	1.606	-0.621
10	1302679	1303648	PVP01_1030200	RPL31	54	Cambodia, Colombia, Ethiopia, India, Mexico, Peru	6	1.763	2.012	-2.259	2.214	2.076	2.459	-0.82	2.774	1.144	-1.159	3.436	-1.605
12	2986799	2988087	PVP01_1270700	PVP01_1270700	36	Brazil, India, Malaysia, Mexico, Pakistan, Thailand	6	1.662	2.3	1.316	0.97	-0.687	2.35	2.458	2.853	2.813	-0.449	1.75	1.44
5	526186	526949	PVP01_0512500	Sec61-beta	14	Cambodia, Colombia, Ethiopia, PNG, Peru	5	1.026	2.014	2.343	2.074	2.286	-1.245	0.842	1.605	-0.112	2.268	2.453	-0.682
13	153829	156796	PVP01_1303600	PVP01_1303600	106	Afghanistan, Brazil, Malaysia, Pakistan, Peru	5	2.07	2.415	1.638	1.883	1.321	1.578	-2.657	1.27	2.413	-0.775	2.41	1.011
14	3009446	3010524	PVP01_1470400	PVP01_1470400	39	Afghanistan, Brazil, Cambodia, Pakistan, Thailand	5	-2.134	2.236	2.226	0.672	1.491	1.654	0.728	1.849	-2.438	1.269	0.048	3.159
9	2150027	2151219	PVP01_0948800	TRAG16	39	Ethiopia, India, Mexico, Thailand	4	-0.842	1.64	0.602	1.878	2.272	2.264	-1.678	-2.305	-1.149	0.875	1.226	2.286
12	2835398	2843770	PVP01_1267900	PVP01_1267900	125	Cambodia, India, Pakistan, Thailand	4	-1.435	0.729	-2.303	-0.861	-0.034	-2.014	0.574	0.038	-2.123	-1.333	-0.426	-2.535
3	414818	416767	PVP01_0308700	DnaJ	49	Ethiopia, Malaysia, Pakistan	3	-0.587	0.042	-0.982	-0.995	-1.809	-0.275	-1.923	-0.74	1.951	-0.836	-0.155	-1.902
9	1322076	1322945	PVP01_0930400	PVP01_0930400	16	Brazil, Mexico, Peru	3	0.254	2.293	-1.513	1.489	-1.631	0.517	NA	2.243	1.037	NA	2.421	-1.173
10	700487	701212	PVP01_1015500	CYC3	7	Cambodia, PNG, Thailand	3	-0.528	0.137	1.749	1.561	0.815	-0.563	-0.794	-0.74	0.017	1.85	0.815	1.211
10	902153	902968	PVP01_1020900	PVP01_1020900	9	Afghanistan, India, Pakistan	3	2.167	-1.241	NA	0.62	0.637	2.229	NA	1.378	2.068	NA	-0.123	-0.885
12	2043044	2045197	PVP01_1250100	VP1	52	Afghanistan, PNG, Thailand	3	1.924	1.175	-1.114	1.261	0.452	1.018	-0.188	-1.096	1.648	-2.291	1.063	-2.556
2	242136	242736	PVP01_0205600	PVP01_0205600	15	PNG, Peru	2	-1.141	-0.427	-0.239	NA	-0.871	-1.171	0.594	1.819	-0.739	1.85	-2.097	0.41
2	265358	267288	PVP01_0206400	PVP01_0206400	45	Brazil, Peru	2	-0.862	2.421	-0.573	0.186	0.405	0.902	-0.339	1.591	-0.178	0.095	2.456	-1.231
2	365365	366810	PVP01_0208900	PVP01_0208900	36	Cambodia, Ethiopia	2	-0.606	1.109	1.739	-0.523	2.144	0.648	0.038	0.55	0.366	-0.574	-0.273	-0.504
2	724002	726529	PVP01_0216800	PVP01_0216800	74	Cambodia, Ethiopia	2	-0.013	-0.005	2.477	0.127	2.274	1.008	-0.288	0.239	-0.46	-0.95	0.482	1.038
3	268604	270872	PVP01_0305000	PVP01_0305000	30	Cambodia, Pakistan	2	-1.638	-0.799	1.858	-0.582	NA	0.375	-0.306	NA	-2.004	-0.457	1.186	-1.265
4	196170	197597	PVP01_0404400	PVP01_0404400	48	Ethiopia, Malaysia	2	0.209	-0.31	0.528	-0.754	-2.368	-1.849	-2.452	-0.529	0.383	0.28	-1.202	0.862
5	194522	199297	PVP01_0504500	PVP01_0504500	25	Afghanistan, Pakistan	2	-2.219	NA	-0.569	-0.355	NA	-0.768	NA	NA	-2.094	-2.04	-0.144	-2.128
5	815361	816305	PVP01_0520000	PGM2	13	Afghanistan, Ethiopia	2	-1.974	0.293	NA	-0.774	-1.878	-0.994	NA	NA	-1.233	NA	-0.694	-1.491
5	1010759	1011581	PVP01_0524900	PVP01_0524900	12	Colombia, Thailand	2	-0.735	1.285	-2.041	3.027	-0.031	-1.713	1.19	1.056	-0.838	0.414	2.102	1.979
6	838600	839634	PVP01_0620700	PVP01_0620700	80	Mexico, Thailand	2	1.179	1.922	1.06	1.054	2.021	1.282	0.055	2.726	1.383	0.329	1.761	1.32
7	98441	108355	PVP01_0701700	PVP01_0701700	178	Afghanistan, India	2	-2.163	-0.525	-1.581	-0.508	-0.719	-2.03	1.776	-0.79	-1.679	-1.404	-0.077	-2.45
7	593112	594800	PVP01_0712600	PVP01_0712600	16	Brazil, Peru	2	-0.111	2.508	0.173	-0.449	1.581	-0.432	1.396	1.636	1.577	NA	2.656	-1.594
7	757887	760085	PVP01_0717000	RECQ1	33	Ethiopia, Mexico	2	0.185	0.754	-1.334	0.155	2.121	0.663	-0.679	2.255	0.611	0.262	1.203	-1.545
7	878869	881193	PVP01_0720200	PVP01_0720200	35	Colombia, Peru	2	1.198	0.128	-0.609	2.204	1.503	0.724	0.313	-0.907	1.735	1.019	2.682	0.023
8	496985	498616	PVP01_0811700	PVP01_0811700	23	India, Pakistan	2	1.768	-0.363	-0.76	-1.262	-0.369	2.204	-0.969	NA	2.085	0.649	-1.115	-1.84
9	293295	295545	PVP01_0904800	PVP01_0904800	61	Afghanistan, Pakistan	2	2.024	1.232	0.256	0.87	0.053	1.281	-1.848	0.88	2.045	-0.746	1.736	-0.269
9	805210	806745	PVP01_0918100	PVP01_0918100	31	Pakistan, Peru	2	-1.158	1.354	NA	-0.096	1.658	-1.314	0.462	0.115	-2.052	-0.948	-1.873	-2.095
9	1105680	1107442	PVP01_0924800	PVP01_0924800	23	India, Pakistan	2	-0.875	-1.511	-1.191	-0.111	NA	-2.006	-1.131	NA	-2.052	-0.399	-1.115	-1.903
9	1112194	1114243	PVP01_0924900	PVP01_0924900	38	Brazil, Peru	2	-0.287	-1.588	-0.455	0.896	0.203	-1.733	-0.988	-0.716	-1.52	-0.511	-1.708	-1.452
10	151961	153955	PVP01_1002800	PVP01_1002800	65	Cambodia, PNG	2	-0.02	1.256	1.853	0.198	1.72	0.918	1.002	0.283	0.038	1.945	0.97	0.482
10	199642	200977	PVP01_1004000	PVP01_1004000	29	Brazil, India	2	-0.767	2.119	-1.513	1.007	-1.471	-2.006	-1.288	0.427	-1.555	-0.399	0.893	-2.189
10	462767	464054	PVP01_1010400	PVP01_1010400	25	Cambodia, Peru	2	-0.315	0.729	2.254	1.081	0.17	-0.532	1.686	-1.508	-1.139	0.221	-1.708	0.125
10	1414935	1417277	PVP01_1033300	PVP01_1033300	55	Ethiopia, PNG	2	-0.658	-0.228	-0.705	-0.037	-1.806	-1.24	-1.632	1.118	-1.353	2	-1.238	-2.001
11	255631	257334	PVP01_1106300	PVP01_1106300	21	Brazil, Cambodia	2	-1.179	2.105	2.011	-0.84	NA	-0.623	-1.082	0.17	-1.852	-1.685	1.095	-0.949
11	1002220	1004510	PVP01_1122700	PVP01_1122700	46	India, PNG	2	-0.044	1.241	-1.164	-0.222	1.113	1.989	-0.708	1.29	0.158	-2.375	0.097	-2.513
11	1141738	1143189	PVP01_1126100	PVP01_1126100	21	India, Pakistan	2	0.837	1.048	-1.22	1.161	-0.233	2.219	NA	0.22	2.19	-1.685	0.427	-0.982
11	1357691	1358092	PVP01_1131700	H2A	18	Cambodia, Thailand	2	NA	NA	-2.427	NA	NA	NA	NA	NA	NA	-1.685	NA	-2.569
11	2029337	2030483	PVP01_1147500	PVP01_1147500	13	Afghanistan, Pakistan	2	1.884	1.1	-1.141	0.112	0.148	NA	0.924	-1.401	1.961	-1.159	0.877	-1.73
12	155262	158072	PVP01_1203800	PVP01_1203800	49	Brazil, Mexico	2	-0.718	-1.731	-0.169	0.169	0.571	-0.73	0.926	2.361	0.03	-1.2	0.559	-1.648
12	1570689	1571370	PVP01_1239100	PVP01_1239100	11	Ethiopia, Peru	2	1.281	1.735	0.314	1.234	2.166	0.985	-1.131	0.032	1.246	NA	2.394	-0.618
12	1880027	1882480	PVP01_1245700	PVP01_1245700	47	Brazil, Peru	2	-0.088	2.248	-0.121	1.32	-1.729	-1.077	0.567	0.393	0.569	1.486	2.507	-1.13
12	2744248	2746017	PVP01_1266000	NCS2	32	Afghanistan, Pakistan	2	2.217	0.227	-0.652	-0.758	-0.702	1.235	-0.254	0.488	2.05	-0.532	-0.486	-1.309
13	31856	32209	PVP01_1300600	LSAP1	5	India, Pakistan	2	1.136	1.042	0.611	1.718	1.882	1.86	-0.442	1.565	2.09	-1.002	0.061	0.862
13	360236	363055	PVP01_1307900	PVP01_1307900	47	Afghanistan, Pakistan	2	2.017	-0.61	-0.625	0.141	1.182	0.063	0.574	1.894	1.972	-0.395	0.244	-1.642
13	380823	383567	PVP01_1308200	PVP01_1308200	38	Afghanistan, Thailand	2	1.876	0.212	-0.263	0.276	0.218	0.253	-0.272	0.905	1.172	0.578	0.89	2.39
13	666222	666986	PVP01_1314700	PVP01_1314700	28	PNG, Thailand	2	NA	NA	-1.251	NA	NA	NA	-1.131	NA	NA	-2.329	NA	-2.682
13	974517	976949	PVP01_1321800	MSH2-1	19	Afghanistan, Pakistan	2	2.092	0.151	-0.846	-0.576	0.153	-0.141	-0.869	NA	2.19	-0.783	-0.119	-0.701
13	1072307	1074309	PVP01_1324000	PVP01_1324000	25	Brazil, Peru	2	0.835	2.151	-0.867	1.161	0.46	-0.114	-0.252	1.881	0.3	0.07	2.309	-1.087
13	1573523	1582469	PVP01_1336500	PVP01_1336500	154	Ethiopia, Thailand	2	-1.371	0.737	-1.415	0.305	-1.836	-1.813	-0.095	0.032	-1.413	-0.333	0.363	-2.549
14	30987	31718	PVP01_1400800	PVP01_1400800	15	Ethiopia, Peru	2	-1.164	0.698	0.962	1.239	2.328	1.834	-1.365	1.061	-1.512	0.138	2.734	0.297
14	550653	552145	PVP01_1412500	RPT1	19	PNG,Thailand	2	NA	0.572	-1.21	-0.111	NA	NA	NA	NA	NA	-2.261	NA	-2.523
14	2720583	2721713	PVP01_1463200	PVP01_1463200	47	PNG, Thailand	2	NA	NA	-0.88	NA	NA	NA	-0.527	NA	NA	-2.409	NA	-2.6
1	152307	152843	PVP01_0103300	PVP01_0103300	6	Thailand	1	NA	-0.363	1.531	-1.035	NA	-1.151	-0.889	NA	-1.154	NA	NA	1.759
1	284868	287291	PVP01_0105300	PVP01_0105300	61	Brazil	1	-1.363	-1.77	0.22	-1.299	-0.988	-1.077	-1.184	1.548	-1.199	-0.948	-0.439	-1.449
1	288436	292404	PVP01_0105400	PVP01_0105400	101	Mexico	1	-0.419	0.099	-1.049	1.556	-0.394	-0.769	-0.91	-1.742	-1.034	-1.166	1.114	-1.925
1	404303	405082	PVP01_0108100	PVP01_0108100	10	Thailand	1	-1.141	-0.919	0.457	0.308	-0.75	NA	0.663	NA	-1.512	NA	-0.031	1.818
1	453522	460853	PVP01_0109600	PVP01_0109600	135	Mexico	1	0.524	0.785	-1.128	1.327	0.177	-0.49	-0.283	2.147	-0.413	-1.001	1.812	-1.265
1	569778	571260	PVP01_0112500	TyrRS	22	India	1	0.405	2.032	0.2	0.032	1.345	1.989	NA	-0.404	0.54	-1.491	0.921	-1.092
1	601892	603584	PVP01_0113400	PVP01_0113400	28	Peru	1	1.565	-0.613	0.288	-0.662	1.087	-0.769	-0.252	-0.066	0.51	-1.002	-1.763	-1.788
1	604221	605585	PVP01_0113500	PVP01_0113500	27	India	1	-0.231	1.735	-0.598	0.307	0.955	2.097	-0.744	0.236	-0.901	-1.27	-0.266	-0.562
1	626753	629323	PVP01_0114000	PVP01_0114000	27	Brazil	1	-1.334	2.295	-0.526	0.451	-0.45	-0.567	1.487	-1.344	-0.463	NA	1.214	-1.046
1	845642	848218	PVP01_0118400	PVP01_0118400	55	Mexico	1	-1.201	-0.108	-1.024	-0.089	-0.136	0.011	-0.412	-1.742	-1.541	-0.791	0.795	-1.668
2	140093	144454	PVP01_0202700	PVP01_0202700	97	Cambodia	1	-0.611	0.221	2.002	-1.124	-1.679	-1.013	-0.879	-0.673	-1.127	-1.531	-0.968	-0.541
2	173803	177016	PVP01_0203400	PVP01_0203400	39	Thailand	1	0.76	0.091	1.027	-0.938	-0.564	-0.054	0.263	1.51	-1.121	-0.357	0.213	1.385
2	180140	180940	PVP01_0203600	PVP01_0203600	12	Pakistan	1	1.836	0.465	1.223	0.452	0.471	1.246	-0.001	0.676	2.043	0.873	0.749	0.295
2	248223	249026	PVP01_0205900	PVP01_0205900	8	Afghanistan	1	1.99	-0.972	-1.164	NA	0.026	0.385	1.487	NA	0.812	NA	-1.105	0.637
2	327169	328551	PVP01_0207700	PVP01_0207700	36	Peru	1	-1.14	-0.826	0.205	NA	0.97	-0.95	0.649	-1.165	-1.235	-0.542	-1.653	-0.946
2	463330	467790	PVP01_0211300	PVP01_0211300	84	Mexico	1	-1.058	-0.272	-0.171	-0.767	-1.172	-0.284	-0.673	2.271	-0.366	-0.689	-0.044	-1.386
2	488243	489805	PVP01_0211900	PVP01_0211900	37	Mexico	1	-1.14	-0.421	-0.876	0.642	0.339	0.654	-0.365	2.395	0.17	0.465	0.808	-1.697
2	597529	599428	PVP01_0213900	ALP3	26	PNG	1	-0.37	-0.664	0.056	0.625	0.756	-0.347	0.67	-0.69	0.55	1.631	1.83	-1.808
2	716489	718256	PVP01_0216700	PVP01_0216700	26	India	1	-1.026	-0.792	-0.09	-1.324	-0.342	-2.059	-0.538	-0.776	-0.612	-0.273	-0.279	-0.71
2	729031	731306	PVP01_0216900	PVP01_0216900	28	India	1	-0.156	1.212	-1.183	0.474	0.178	2.437	-1.404	0.922	0.06	1.122	0.742	-1.047
3	139933	142680	PVP01_0302900	PVP01_0302900	55	India	1	-0.955	-0.348	-1.177	-0.212	-0.278	-2.093	-1.094	-0.049	-1.362	-1.601	0.467	-1.849
3	241956	244735	PVP01_0304600	MAg-1	60	Brazil	1	-0.154	2.144	-0.226	1.069	0.285	-0.712	-0.236	0.791	-0.626	-0.376	0.003	-1.42
3	312904	314421	PVP01_0306100	PVP01_0306100	27	Malaysia	1	-0.592	-0.179	-1.868	-0.182	NA	-0.218	2.005	-0.191	-1.512	0.219	-0.17	-2.372
3	394770	397654	PVP01_0308200	KAE1	56	Thailand	1	-1.297	-0.069	-1.78	-0.537	-0.233	-1.324	-1.564	-0.438	-0.649	-1.518	0.74	-2.53
3	434117	436824	PVP01_0309300	EVP1	55	Pakistan	1	-1.22	-0.563	-0.783	0.08	-1.284	-1.261	-1.07	0.022	-2.182	-1.025	-0.521	-1.648
3	470606	471208	PVP01_0310400	PVP01_0310400	17	Afghanistan	1	-1.888	1.067	-1.141	0.188	0.183	1.289	-0.393	0.053	-1.856	-1.491	0.538	-0.537
3	484833	489416	PVP01_0311100	PVP01_0311100	108	Malaysia	1	0.002	0.485	-0.097	-0.042	-0.566	-0.815	2.085	-0.322	0.489	-1.169	0.591	-2.107
3	522219	525329	PVP01_0311800	PVP01_0311800	53	Mexico	1	-1.26	-0.415	-1.723	-0.472	0.271	-0.787	1.148	-1.742	-0.871	-0.525	-0.781	-2.345
3	537873	540540	PVP01_0312300	PVP01_0312300	56	Afghanistan	1	-1.972	-0.724	-1.638	-0.009	-1.175	-1.241	-0.913	-0.328	-1.719	-0.407	-0.604	-2.385
3	633899	642589	PVP01_0314000	CRMP2	88	Pakistan	1	0.887	1.055	-0.621	0.362	1.373	-0.527	-1.366	1.855	2.32	-1.954	-0.262	-1.378
3	817925	822763	PVP01_0319700	PVP01_0319700	106	Cambodia	1	-0.909	0.032	-2.075	0.232	-0.057	-0.461	0.024	0.606	-1.084	-1.007	0.215	-1.856
3	824495	828037	PVP01_0319800	PVP01_0319800	57	Pakistan	1	-1.233	0.01	-0.693	-1.035	-0.581	-1.658	0.501	-1.508	-2.089	-1.43	1.314	-2.207
3	831857	833098	PVP01_0319900	TAP42	21	Thailand	1	0.878	-0.552	-0.211	1.636	0.907	1.301	1.608	-1.713	0.621	-1.009	0.565	1.557
4	189641	191719	PVP01_0404300	PVP01_0404300	43	Colombia	1	-1.67	-0.496	-0.592	-2.245	0.385	-1.284	NA	0.905	-1.236	-1.518	0.259	-2.163
4	223882	232279	PVP01_0405000	PVP01_0405000	190	Malaysia	1	-0.988	0.578	-0.653	-0.631	-0.004	-0.811	-2.162	-0.007	-1.305	-0.755	0.251	-1.344
4	248395	251232	PVP01_0405400	RFC1	60	Brazil	1	-1.868	-1.608	-1.723	-0.917	0.434	-1.321	-1.131	-0.909	-1.354	-0.948	-1.584	-2.36
4	298179	299437	PVP01_0407300	PVP01_0407300	28	India	1	-1.213	-0.667	-1.158	0.079	-1.515	-1.972	NA	0.632	-1.047	NA	-1.059	-2.216
4	340944	342863	PVP01_0408400	PVP01_0408400	39	PNG	1	1.474	0.333	0.317	1.66	0.938	0.996	-0.497	1.769	-0.398	1.687	1.657	-0.514
4	554930	556652	PVP01_0413700	PVP01_0413700	24	Brazil	1	-1.164	-1.733	0.039	1.422	1.334	-0.768	-0.44	-1.713	-0.954	-1.27	0.642	-1.432
4	762486	764022	PVP01_0418400	MSP5	122	Thailand	1	0.537	0.45	0.726	1.109	0.62	1.34	0.372	1.25	0.942	0.9	1.352	1.456
4	802004	803265	PVP01_0419400	PVP01_0419400	35	India	1	-0.989	-0.507	0.186	-0.066	0.63	2.326	0.726	1.505	0.398	-0.731	0.591	-1.059
4	804511	806508	PVP01_0419500	PVP01_0419500	26	Afghanistan	1	-1.974	-1.074	-1.723	0.376	0.325	-1.552	1.487	-1.508	-1.307	NA	-0.409	-1.885
4	812066	814904	PVP01_0419800	PVP01_0419800	57	Mexico	1	-0.235	-0.259	0.408	0.323	0.129	0.477	0.291	2.499	0.18	-1.505	-0.627	-0.63
4	824454	825812	PVP01_0420300	PVP01_0420300	21	Brazil	1	1.186	2.187	0.578	1.106	1.672	1.216	0.174	-0.521	0.187	-1.159	0.049	-0.939
4	843001	844715	PVP01_0420900	PVP01_0420900	29	Mexico	1	1.851	-0.223	-0.043	0.186	-0.815	0.866	-0.143	2.193	1.101	-0.365	1.663	-0.847
4	918265	919443	PVP01_0422700	PVP01_0422700	18	Malaysia	1	-0.643	-0.541	-0.033	0.713	0.541	0.128	-1.896	1.548	-0.423	-0.459	0.172	0.447
4	966426	967650	PVP01_0423600	PVP01_0423600	21	Brazil	1	1.531	-1.721	-1.868	-0.512	-0.641	-0.363	-1.131	NA	-0.35	1.122	-0.144	-1.885
5	232026	233450	PVP01_0505000	PVP01_0505000	15	Colombia	1	-0.086	1.511	-1.868	2.423	-1.515	-0.802	-1.493	0.293	-1.233	-1.002	1.745	-0.36
5	339878	343678	PVP01_0507800	UBE4B	39	Cambodia	1	-0.157	0.225	-2.145	0.586	0.38	-0.414	-1.221	-1.095	-0.169	NA	0.876	-2.054
5	429961	434135	PVP01_0509600	LMF1	71	Mexico	1	-1.569	-0.428	0.837	0.119	-0.12	-1.272	-1.076	-1.853	-1.078	-0.782	0.758	-1.613
5	619981	623160	PVP01_0514800	PVP01_0514800	53	Brazil	1	-0.718	-1.733	-0.975	0.353	1.618	-1.493	0.285	-1.401	-0.814	-1.307	-0.553	-2
5	763668	765953	PVP01_0518200	PVP01_0518200	50	Brazil	1	-1.64	-1.635	-0.866	-0.623	0.006	-0.859	-1.263	0.793	-1.54	-0.808	-1.18	-1.64
5	791332	792236	PVP01_0519200	PVP01_0519200	12	Afghanistan	1	1.924	0.665	0.173	0.22	-0.072	0.787	-1.131	-1.096	0.398	-1.159	0.563	0.121
5	819668	820774	PVP01_0520200	PVP01_0520200	16	Colombia	1	0.538	-0.349	-1.392	-2.008	-0.892	0.376	NA	1.237	1.037	-1.816	0.567	-1.42
5	1056519	1056782	PVP01_0526100	PVP01_0526100	6	Thailand	1	-1.164	-0.363	-1.513	0.08	NA	1.213	0.663	-1.096	0.017	NA	-1.115	1.486
5	1072310	1074121	PVP01_0526500	PUF2	19	Malaysia	1	0.037	0.734	1.568	-0.429	0.311	-0.467	-1.91	0.87	-1.043	0.269	-0.143	-0.798
5	1085714	1102054	PVP01_0526800	PVP01_0526800	210	Malaysia	1	-0.747	0.446	-0.518	0.328	0.048	-0.087	-2.075	-1.472	-0.356	-0.249	0.663	-1.201
5	1171930	1173693	PVP01_0528300	PVP01_0528300	35	Peru	1	-0.535	NA	-0.368	NA	-0.219	-0.845	0.242	1.505	-0.103	-1.66	-1.708	-1.648
5	1339275	1341029	PVP01_0531800	PVP01_0531800	30	Cambodia	1	0.482	-0.383	1.835	0.024	1.441	-0.398	-0.092	0.962	-0.131	-0.95	0.078	0.48
5	1373281	1374584	PVP01_0532500	PVP01_0532500	27	Pakistan	1	-0.693	0.665	-0.09	-0.111	-0.618	-1.445	1.226	NA	-2.004	0.628	-0.305	-1.984
5	1386447	1387761	PVP01_0532800	TRAG10	25	Brazil	1	-1.164	-1.721	-1.638	0.15	-0.871	-1.721	-0.527	-0.74	-1.512	-1.159	-0.034	-2.175
6	70096	71502	PVP01_0601600	PVP01_0601600	30	India	1	0.659	0.573	-1.015	-0.366	0.006	2.04	0.898	-0.201	0.806	-0.764	0.575	-1.435
6	87703	88206	PVP01_0602100	ETRAMP	27	Pakistan	1	NA	1.838	-0.456	-0.195	NA	-0.527	0.139	NA	-2.004	-0.832	0.476	-0.767
6	96075	96956	PVP01_0602300	RON12	19	Colombia	1	-0.111	0.654	-1.334	-2.008	0.107	0.037	1.487	-1.165	-0.118	-0.972	-1.115	-1.324
6	121159	122804	PVP01_0603100	RPN5	24	PNG	1	1.119	-1.13	0.114	-0.449	1.291	1.308	0.961	-0.529	-0.082	1.85	-0.742	0.849
6	174773	175282	PVP01_0604400	PVP01_0604400	6	Malaysia	1	NA	NA	-1.164	NA	NA	NA	1.964	NA	NA	NA	NA	-1.047
6	265040	267910	PVP01_0606600	PVP01_0606600	35	Peru	1	0.631	0.957	-0.459	0.577	-0.263	1.518	-0.29	1.009	0.28	0.616	2.534	-1.891
6	272127	272918	PVP01_0606800	PVP01_0606800	23	Ethiopia	1	0.105	0.081	-0.562	0.679	2.312	0.872	0.004	0.884	0.637	0.864	-0.566	-0.326
6	324085	326480	PVP01_0607400	PVP01_0607400	31	India	1	-1.158	-0.363	-0.877	-0.836	0.094	-1.972	0.038	1.505	-1.354	NA	-0.367	-1.835
6	358854	361316	PVP01_0608000	GcpE	36	Colombia	1	-1.164	-0.583	-0.36	2.157	-0.777	-0.994	-0.309	-0.285	NA	-0.972	1.133	-1.717
6	420479	424630	PVP01_0609300	PVP01_0609300	81	Colombia	1	-0.579	-0.679	-0.709	-1.889	-0.032	-1.003	-1.385	1.548	-0.982	-0.397	-0.751	-2.004
6	515023	520365	PVP01_0611800	PVP01_0611800	99	Malaysia	1	-0.942	-0.402	0.372	-0.286	0.109	-0.829	-2.325	-0.572	0.553	-0.459	-0.349	-0.905
6	577782	580714	PVP01_0613600	PVP01_0613600	50	Ethiopia	1	-0.261	-0.363	-0.771	-0.723	-1.878	0.969	-1.059	-0.37	-0.729	0.526	-0.347	-2.305
6	595761	598616	PVP01_0614100	PVP01_0614100	44	Mexico	1	1.038	0.598	-1.414	-0.242	0.126	0.678	1.761	-1.742	-0.093	-0.068	-0.737	-1.821
6	670402	671061	PVP01_0616100	PVP01_0616100	16	PNG	1	-1.164	-0.226	-0.152	0.445	-0.546	NA	-0.587	0.769	NA	1.932	1.697	0.049
6	701001	702765	PVP01_0616900	PVP01_0616900	35	Brazil	1	-0.152	-1.733	-1.481	0.15	0.47	-0.358	0.297	NA	-0.8	-0.972	0.547	-1.148
6	760157	760768	PVP01_0618400	PVP01_0618400	12	Colombia	1	-0.8	-0.341	0.413	2.156	-0.013	1.591	0.663	1.166	0.626	-0.027	1.363	-0.427
6	761897	762775	PVP01_0618500	HAD1	13	PNG	1	1.531	0.729	-0.693	0.684	0.237	0.087	-1.493	-0.328	1.612	1.754	-0.267	-1.474
6	764153	766255	PVP01_0618600	WDR70	37	Afghanistan	1	-1.974	0.288	-0.146	1.008	-0.189	-0.652	-1.168	-0.454	-0.401	-0.61	-0.915	-1.096
6	835301	836527	PVP01_0620600	PVP01_0620600	36	Malaysia	1	-1.419	0.951	-1.435	-0.569	0.869	-1.391	1.964	0.632	-1.006	-0.948	-0.804	-2.139
6	915808	918612	PVP01_0622500	PVP01_0622500	65	Brazil	1	-1.643	-1.588	-1.379	-1.594	0.876	-1.066	-1.411	-0.026	-1.091	-0.948	-0.953	-2.072
6	919969	922328	PVP01_0622700	PVP01_0622700	43	Ethiopia	1	0.706	1.2	0.934	1.255	2.508	0.978	-0.268	1.83	0.023	0.974	1.866	0.546
6	971749	973317	PVP01_0623600	PVP01_0623600	42	Thailand	1	0.007	0.981	1.128	1.569	1.172	1.472	-1.017	-0.729	-0.3	1.553	1.166	1.704
6	982025	985813	PVP01_0623800	DBP	81	Thailand	1	-0.662	0.619	0.706	1.129	0.983	0.314	0.574	0.139	-0.868	-0.142	1.343	1.284
7	298316	300844	PVP01_0705100	PVP01_0705100	28	Colombia	1	-1.094	-1.302	-1.64	-1.889	-1.515	-0.111	-1.131	NA	-0.735	NA	-0.643	-2.008
7	314798	318871	PVP01_0705600	PVP01_0705600	89	Peru	1	-0.043	0.879	-1.091	-0.308	0.975	-0.513	0.181	-1.41	0.54	-0.395	2.392	-1.668
7	525203	529594	PVP01_0710500	PVP01_0710500	79	India	1	-1.692	-0.333	-1.421	0.558	-0.978	-1.957	0.495	0.344	-1.677	-1.159	-0.499	-2.193
7	570773	573880	PVP01_0712000	PVP01_0712000	59	Ethiopia	1	-0.58	0.214	-0.469	0.443	-1.878	-1.769	-1.278	0.659	-1.043	-0.935	0.909	-1.881
7	727938	730337	PVP01_0716300	HSP70-2	62	PNG	1	-0.503	-0.168	-1.43	0.83	0.66	0.482	-0.56	0.33	-0.466	-2.423	-0.152	-2.472
7	795984	797519	PVP01_0718000	PVP01_0718000	30	Peru	1	0.511	-0.736	-1.609	-1.357	-0.659	0.616	NA	-1.165	0.053	-0.395	-1.653	-1.468
7	1029551	1030063	PVP01_0724100	PVP01_0724100	13	India	1	-1.164	NA	-1.164	NA	0.895	-2.006	NA	NA	-1.154	NA	-0.853	-1.802
7	1092649	1096185	PVP01_0725300	PVP01_0725300	84	Peru	1	0.314	-0.954	-1.621	0.166	-0.183	1.061	-0.698	1.175	-0.088	-1.061	-1.717	-1.934
7	1168142	1170003	PVP01_0727600	PVP01_0727600	31	Malaysia	1	-0.162	1.283	-0.125	0.7	1.623	-0.716	2.125	1.166	-0.045	-1.2	0.803	-1.299
7	1215432	1220636	PVP01_0728900	MSP1	312	Thailand	1	1.027	1	0.806	1.213	1.26	1.299	0.333	0.293	1.3	0.656	1.578	1.941
7	1265963	1268500	PVP01_0729700	PVP01_0729700	40	Peru	1	-0.969	0.819	0.768	0.08	0.332	-0.562	-0.781	-1.131	-0.753	NA	-1.708	-0.91
7	1272006	1274678	PVP01_0729800	PVP01_0729800	45	Cambodia	1	-0.683	1.183	-2.121	-1.486	0.063	-0.505	-1.305	0.632	-0.353	-1.009	0.831	-1.646
7	1334891	1337022	PVP01_0731900	PVP01_0731900	38	India	1	-0.122	-0.084	0.2	-0.326	-0.719	2.341	1.573	NA	-0.958	-1.402	-0.046	-0.977
7	1450317	1452074	PVP01_0735000	PVP01_0735000	64	Malaysia	1	-0.585	0.615	0.386	0.366	1.14	-0.209	-2.063	-0.101	-0.932	0.788	1.627	-0.516
7	1459636	1463494	PVP01_0735200	PVP01_0735200	86	Malaysia	1	1.633	1.131	0.173	1.808	1.123	1.332	2.155	-0.564	1.635	1.612	0.551	0.169
8	28423	31537	PVP01_0800600	PVP01_0800600	135	Thailand	1	-0.602	1.375	0.234	0.581	0.105	1.157	-1.376	1.184	-1.094	-0.2	1.468	1.3
8	101298	106185	PVP01_0801900	PVP01_0801900	79	Colombia	1	0.043	0.703	-1.113	2.101	-1.06	-1.238	-0.682	0.741	-0.85	-1.766	-0.511	-2.211
8	111893	113269	PVP01_0802100	PVP01_0802100	28	Afghanistan	1	2.024	1.957	-1.739	-0.774	-0.537	0.997	0.663	0.028	1.692	-1.159	0.488	-1.441
8	174624	178367	PVP01_0803600	PVP01_0803600	45	Ethiopia	1	-1.206	-0.32	-1.57	0.631	-1.987	-1.085	-0.587	-0.57	-1.54	-1.371	0.687	-1.95
8	181914	183099	PVP01_0803800	PVP01_0803800	20	Colombia	1	-1.158	-0.024	-1.164	-1.889	-1.162	-0.942	NA	-0.903	-0.632	NA	-0.664	-2.193
8	228118	231357	PVP01_0804800	UTP25	59	Cambodia	1	-0.882	0.848	-2.121	0.567	-0.233	-0.876	-0.679	0.905	-0.818	-0.661	-0.247	-2.084
8	362144	363776	PVP01_0808100	RPT2	17	Brazil	1	-1.164	-1.721	NA	-0.093	0.541	-1.151	NA	0.552	-1.233	-1.491	-0.403	-1.509
8	376354	378565	PVP01_0808400	PVP01_0808400	37	PNG	1	NA	0.137	-1.028	-0.111	-1.162	-1.511	-0.337	NA	-1.154	-2.345	-0.521	-2.372
8	467502	469232	PVP01_0810600	PVP01_0810600	37	Brazil	1	-0.817	2.303	-1.141	0.78	0.03	1.114	-0.043	1.866	-0.692	-0.724	2.084	-1.925
8	703699	705643	PVP01_0816000	ENO	59	PNG	1	-0.098	0.186	-1.211	1.98	-1.313	-0.559	-0.969	1.505	-0.76	-2.234	0.194	-2.466
8	724688	726880	PVP01_0816500	SART1	34	Peru	1	-1.104	-0.744	-1.513	1.081	-0.249	-0.353	-1.109	1.166	-0.871	-0.395	-1.708	-1.859
8	827169	830498	PVP01_0818900	PVP01_0818900	73	Mexico	1	-0.542	0.195	-0.546	0.934	-0.109	-1.463	0.372	-1.853	-1.413	-0.247	-0.09	-1.642
8	832112	834338	PVP01_0819000	ALG7	37	Ethiopia	1	-0.393	1.552	-0.829	1.788	-1.762	-0.975	-0.309	1.208	-1.018	-1.685	0.956	-1.439
8	1010743	1012548	PVP01_0822700	PVP01_0822700	26	Malaysia	1	1.551	-0.243	0.483	-0.468	1.435	1.62	-1.91	1.902	0.177	-0.574	-0.27	-0.476
8	1073207	1074148	PVP01_0824100	MA	20	PNG	1	0.665	2.032	0.281	2.022	1.291	1.35	-0.832	-0.529	0.767	1.754	1.982	-0.57
8	1074423	1075506	PVP01_0824200	PVP01_0824200	17	Colombia	1	-0.812	0.424	1.289	2.476	-0.175	-0.741	-0.855	-1.096	-0.338	-1.002	1.333	-0.11
8	1212096	1215467	PVP01_0828000	PVP01_0828000	62	Mexico	1	-0.955	0.517	0.146	-0.982	-0.781	-0.771	-0.744	-1.727	0.116	0.418	-0.28	-2.019
8	1289044	1293222	PVP01_0829900	PVP01_0829900	55	Mexico	1	-0.782	0.387	-0.47	-0.561	-0.46	0.217	-0.855	2.257	0.04	-1.161	1.347	-1.366
8	1447730	1450402	PVP01_0834400	PVP01_0834400	41	India	1	-1.179	0.557	0.409	-1.145	1.142	-2.039	0.28	NA	-0.242	-0.027	-0.144	-0.128
8	1503571	1505604	PVP01_0835500	PVP01_0835500	47	Colombia	1	-1.674	-0.896	0.429	-1.889	0.316	-1.51	-0.059	0.488	-0.807	-0.724	0.214	-0.981
8	1508714	1509805	PVP01_0835600	CSP	6	Thailand	1	-0.652	NA	1.333	-0.565	-1.515	-0.024	-1.625	2.003	-0.821	-0.513	0.826	1.435
8	1524622	1526214	PVP01_0836100	IMC1e	39	Brazil	1	-0.909	2.245	0.572	0.313	0.327	-1.035	-1.032	NA	-0.348	-1.116	0.62	-1.143
9	273305	274780	PVP01_0904400	ALP2a	13	Ethiopia	1	-0.086	0.293	NA	-0.826	-1.865	-0.741	NA	1.505	0.619	-1.159	1.728	-1.401
9	320444	322342	PVP01_0905400	PVP01_0905400	46	Peru	1	-0.003	0.555	-0.135	-0.366	-0.634	0.226	0.404	-0.789	-0.541	0.178	2.396	-1.508
9	342360	342671	PVP01_0905800	H4	13	Colombia	1	1.048	0.845	-1.093	2.154	2.025	1.332	NA	-1.508	1.393	-2.183	2.249	-2.171
9	388219	393337	PVP01_0907300	PVP01_0907300	95	Colombia	1	-1.789	-0.789	-0.959	-1.864	-0.553	-1.456	-1.084	-0.105	-0.978	-1.333	0.577	-1.826
9	678815	680269	PVP01_0914900	ROM1	23	Brazil	1	-0.693	-1.721	0.764	-0.074	NA	-0.563	-0.802	0.827	-0.074	-0.641	-0.269	-1.002
9	691614	692747	PVP01_0915300	PVP01_0915300	31	Afghanistan	1	-1.974	0.804	-0.157	-0.902	1.554	-1.338	0.462	1.784	-1.233	-0.399	-1.085	-1.241
9	814263	816866	PVP01_0918400	MLH	32	Brazil	1	-1.402	-1.608	0.511	-1.506	-0.346	-1.565	0.985	-1.508	-1.225	-1.317	0.352	0.443
9	817752	822044	PVP01_0918500	PVP01_0918500	98	Mexico	1	-0.023	-0.791	-0.983	-0.24	0.825	0.314	-0.158	2.152	0.183	-1.66	-1.162	-1.519
9	997078	1000863	PVP01_0923000	PVP01_0923000	57	Thailand	1	0.403	-0.866	-0.528	0.469	0.308	-0.546	NA	0.138	-0.41	-1.333	0.04	-2.546
9	1078029	1081664	PVP01_0924100	PVP01_0924100	49	Malaysia	1	-0.916	0.967	-2.056	-0.809	1.081	-0.698	-1.915	1.805	-0.319	-1.159	1.28	-2.221
9	1174659	1177421	PVP01_0926700	ThrRS	40	Peru	1	-1.408	-0.509	0.122	-1.063	0.916	-0.532	0.472	-1.131	-1.354	-0.327	-1.636	-2.158
9	1269955	1275152	PVP01_0929100	PFK11	74	Malaysia	1	-0.952	-0.132	-0.499	-0.162	-0.027	-0.662	2.194	1.505	-1.09	-0.498	0.94	-2.147
9	1413429	1415302	PVP01_0933000	PVP01_0933000	10	Thailand	1	0.173	-1.321	1.402	NA	NA	0.212	0.124	NA	0.017	-0.625	NA	1.214
9	1483505	1485496	PVP01_0934800	HSP70-3	24	PNG	1	1.026	NA	-1.288	-0.429	1.471	1.475	NA	1.378	0.301	-2.276	NA	-2.502
9	1527267	1532154	PVP01_0935500	RPA2	69	Ethiopia	1	-1.201	-0.258	-0.735	-0.791	-1.779	-1.632	-1.625	1.133	-1.196	-0.774	-0.526	-1.441
9	1541539	1544097	PVP01_0935900	PPM8	34	Colombia	1	0.82	0.582	0.105	2.119	-0.914	0.722	-0.079	-0.049	-0.316	0.021	0.416	-1.433
9	1567799	1568189	PVP01_0936600	PVP01_0936600	11	Peru	1	0.723	NA	NA	-1.731	-0.814	1.557	NA	0.718	0.231	NA	-1.708	-1.49
9	1588394	1590058	PVP01_0937000	PVP01_0937000	29	PNG	1	-1.191	1.557	-0.773	1.479	-1.729	-0.994	-0.079	-0.529	-1.233	1.631	1.544	-2.261
9	2030212	2033283	PVP01_0946500	PVP01_0946500	40	Afghanistan	1	2.065	-0.768	-0.936	0.687	0.21	-1.025	0.898	0.87	-0.071	0.034	-0.44	-1.64
9	2128923	2129579	PVP01_0948500	PVP01_0948500	10	Cambodia	1	NA	NA	-2.175	NA	NA	NA	NA	NA	NA	-2.086	NA	-2.196
10	191930	192735	PVP01_1003800	SYN6	11	Pakistan	1	NA	NA	-1.723	NA	-1.175	-0.972	NA	NA	-2.004	NA	NA	-1.22
10	210343	213257	PVP01_1004200	PVP01_1004200	80	India	1	-1.22	-1.51	-1.206	-0.687	-1.365	-2.16	-0.296	-0.529	-1.206	-0.376	0.197	-2.24
10	227525	228583	PVP01_1004600	TIC22	23	Ethiopia	1	-1.435	-0.498	-0.909	-0.088	-1.917	-1.502	-0.527	NA	-1.076	NA	-0.326	-2.003
10	407459	408796	PVP01_1009000	PVP01_1009000	16	Malaysia	1	NA	-1.321	-1.392	-0.018	0.715	1.354	1.964	0.488	-0.954	-1.159	-1.139	-0.005
10	478739	483133	PVP01_1010900	MDR1	50	Mexico	1	-0.41	-0.283	-0.4	-0.188	1.345	-1.207	-1.136	-1.742	-0.719	-1.66	-0.474	0.773
10	610253	612304	PVP01_1013700	PVP01_1013700	44	Mexico	1	1.511	0.946	-1.49	-0.046	0.38	0.351	-0.442	-1.956	-0.359	-1.159	-0.314	-1.598
10	749181	750680	PVP01_1016900	PVP01_1016900	38	Afghanistan	1	-1.869	1	-1.402	1.196	0.897	-0.442	0.335	0.676	-0.131	-0.948	-0.037	-1.976
10	890071	890808	PVP01_1020600	PNP	13	Colombia	1	-0.812	0.208	0.704	2.119	-0.371	0.351	NA	0.55	-0.699	-1.002	1.579	-0.405
10	1004218	1007733	PVP01_1023200	PVP01_1023200	51	Cambodia	1	0.484	-0.643	-2.084	-0.593	0.367	-1.229	1.128	1.175	0.143	-0.86	-0.339	-1.86
10	1029851	1032046	PVP01_1023800	CYP87	27	India	1	0.887	1.472	-0.044	1.614	-1.162	-1.972	0.828	-0.591	-0.721	-1.159	-0.344	-1.604
10	1122159	1123193	PVP01_1025700	TPT	14	Afghanistan	1	-1.974	1.381	1.026	-0.111	-0.017	-0.473	NA	NA	NA	-1.159	0.21	-1.403
10	1163295	1165103	PVP01_1026800	SUB3	44	India	1	0.887	-0.075	-1.723	1.373	0.582	1.998	0.285	-1.508	-0.016	-1.317	0.599	-2.237
10	1178035	1180233	PVP01_1027300	PVP01_1027300	52	Peru	1	-0.786	0.461	-0.311	-0.042	0.236	0.056	-0.758	0.022	-0.14	-1.084	-1.763	-1.704
10	1375229	1376622	PVP01_1032000	PVP01_1032000	47	Colombia	1	-1.536	0.846	-0.49	-1.997	-0.996	-0.906	-1.243	-0.716	-1.475	-2.163	0.198	0.93
10	1456075	1457042	PVP01_1034100	PVP01_1034100	21	Ethiopia	1	0.128	0.549	-0.807	-0.512	2.244	1.151	-1.288	1.383	0.682	-1.002	0.194	-0.273
11	102803	106380	PVP01_1102500	PVP01_1102500	68	Malaysia	1	0.023	0.014	-1.166	-0.046	-0.108	-0.256	-2.014	-0.945	-0.703	-0.832	1.135	-1.688
11	154061	155876	PVP01_1103600	PVP01_1103600	27	Afghanistan	1	-1.888	-0.33	-0.975	-0.529	-0.862	-1.419	0.004	0.87	-1.233	-0.594	0.661	-1.314
11	300411	303794	PVP01_1107700	PRP16	32	Colombia	1	1.321	-0.098	0.126	2.102	0.978	1.195	-0.486	0.011	0.953	0.138	-0.408	-1.126
11	341757	342692	PVP01_1108700	PVP01_1108700	11	India	1	-0.557	NA	-1.164	1.373	-1.515	1.936	NA	-0.529	0.593	-1.159	-1.115	-1.491
11	391883	393334	PVP01_1109800	RUVB3	33	PNG	1	-1.513	NA	-1.376	NA	-0.175	-0.994	0.018	NA	-1.512	-2.32	NA	-2.477
11	484323	485441	PVP01_1111600	PVP01_1111600	15	Pakistan	1	1.464	1.607	0.505	0.69	0.237	1.849	NA	0.248	2.113	-1.002	1.216	-1.224
11	548543	550582	PVP01_1112800	PVP01_1112800	18	India	1	0.943	-1.115	0.105	-1.37	0.724	1.85	1.344	-1.508	1.319	-0.824	-0.687	-0.464
11	575758	578655	PVP01_1113300	PVP01_1113300	46	Afghanistan	1	1.878	-1.062	-0.5	-1.448	0.227	-0.06	-0.44	0.78	1.191	-0.774	-0.459	-2.056
11	720577	723411	PVP01_1116800	MCM6	22	PNG	1	-0.41	-1.151	-0.161	NA	-0.369	-0.972	0.369	-1.165	-0.745	1.85	-1.115	-1.549
11	1047435	1048418	PVP01_1124000	PVP01_1124000	20	Malaysia	1	NA	1.475	NA	NA	-0.532	-1.151	1.964	NA	NA	NA	-0.367	-1.535
11	1190729	1191465	PVP01_1126900	PVP01_1126900	16	Brazil	1	-1.266	-1.723	-0.812	-1.477	-1.667	-1.015	0.211	NA	-1.235	-1.159	-1.293	-1.779
11	1599263	1600426	PVP01_1137700	PVP01_1137700	30	PNG	1	1.565	NA	-1.227	NA	0.895	-0.374	0.242	NA	1.258	-2.289	NA	-2.195
11	1614089	1615256	PVP01_1137900	PVP01_1137900	19	Cambodia	1	-0.769	-0.363	-2.219	-1.145	NA	0.293	NA	0.632	-0.35	-1.772	NA	-2.089
11	1643896	1645638	PVP01_1138900	SLU7	32	Ethiopia	1	0.654	1.957	-0.665	0.298	2.325	1.16	0.289	-0.589	-0.463	NA	0.653	-1.525
11	1726098	1727513	PVP01_1140600	SAM50	22	Peru	1	-0.314	-1.291	-1.003	0.445	1.488	-0.627	0.599	NA	-0.735	0.07	-1.904	-1.324
11	1734274	1737549	PVP01_1140900	PVP01_1140900	48	Cambodia	1	-0.156	-1.128	-2.121	0.273	0.273	-0.662	-0.36	-1.165	-1.105	-0.922	-1.447	-2.158
11	1809799	1810656	PVP01_1142500	PVP01_1142500	15	Peru	1	0.659	1.981	-1.072	1.048	0.538	1.013	0.861	-1.159	0.164	0.221	2.569	0.643
11	1811163	1811573	PVP01_1142600	PVP01_1142600	10	Ethiopia	1	-0.528	0.536	-0.086	0.324	-1.987	0.516	1.843	0.022	-0.17	1.122	0.237	0.33
12	229484	229843	PVP01_1205900	PVP01_1205900	6	India	1	1.399	1.032	-0.086	1.611	1.113	1.86	NA	1.166	1.811	NA	-0.853	-1.157
12	262608	267241	PVP01_1206500	PVP01_1206500	84	Colombia	1	-0.178	-0.433	-1.349	-1.748	-0.878	-0.015	-0.702	0.945	-0.408	-1.441	-1.438	-2.077
12	284995	286712	PVP01_1207000	LRR4.1	25	Ethiopia	1	-0.769	1.16	-1.513	0.393	-1.878	-1.733	-1.131	1.949	-1.41	-1.002	2.113	-1.817
12	311115	312365	PVP01_1207600	NT1	17	Malaysia	1	-1.141	0.051	-1.513	0.219	1.554	-0.741	1.964	0.022	NA	0.157	-0.07	-1.628
12	326606	327958	PVP01_1208100	P48/45	18	Colombia	1	-0.528	-1.191	1.352	2.408	-0.175	-0.913	-1.493	-0.685	1.258	0.219	-0.653	-0.199
12	368146	369927	PVP01_1208900	SPC25	38	Pakistan	1	-1.158	1.9	-1.14	0.646	0.859	-0.832	0.997	NA	-2.004	-0.268	1.301	-1.627
12	376609	378018	PVP01_1209100	IDH	18	Thailand	1	-0.592	1.354	-0.297	0.44	NA	NA	1.529	-0.685	NA	-1.159	0.265	1.288
12	394045	395718	PVP01_1209600	ROM6	24	Cambodia	1	-1.513	NA	-2.121	0.684	NA	-0.363	-1.131	NA	-1.154	NA	NA	-1.822
12	404177	408928	PVP01_1209900	PVP01_1209900	89	Colombia	1	-0.417	0.529	-1.638	2.287	-0.203	-0.054	0.15	-0.566	-0.116	-1.491	1.772	-2.45
12	412614	414234	PVP01_1210000	ATCase	26	Mexico	1	-1.441	0.803	-1.164	1.265	-0.603	-0.563	NA	-1.853	-0.615	NA	0.297	-1.812
12	440718	443504	PVP01_1210600	HSP110	36	Colombia	1	-1.441	0.434	-1.22	2.409	-0.835	0.051	-1.493	-1.6	-0.815	-0.088	1.477	-1.807
12	446315	448840	PVP01_1210700	PVP01_1210700	42	India	1	1.419	0.915	-0.032	0.08	0.696	2.229	NA	0.659	0.472	-0.525	1.499	-1.13
12	451067	453505	PVP01_1210800	PVP01_1210800	41	Cambodia	1	-0.36	0.816	-2.175	-0.515	0.36	-0.974	0.025	NA	-0.423	-0.334	-0.018	-1.572
12	492837	497910	PVP01_1211400	RAD5	85	Thailand	1	-0.306	0.283	-1.749	0.26	-0.824	-1.014	0.566	-1.096	-1.038	-2.121	-0.814	-2.61
12	591489	593520	PVP01_1213900	PiT	24	Pakistan	1	-1.723	-0.094	-0.287	0.177	-0.768	-0.736	0.144	-0.092	-2.004	0.465	0.886	-1.266
12	601290	602627	PVP01_1214100	RAB11b	16	Cambodia	1	1.751	-1.151	1.749	1.178	1.453	-0.261	-0.188	0.022	-0.118	-1.159	NA	-1.138
12	622228	626373	PVP01_1214800	PSOP7	77	Afghanistan	1	-1.915	-0.795	-0.992	-0.753	-0.019	-0.867	0.274	-0.74	-1.213	-0.532	-0.828	-2.098
12	638266	639876	PVP01_1215200	PVP01_1215200	21	Peru	1	0.421	-0.199	-0.881	1.661	0.366	-0.707	-0.744	-1.713	-0.292	-0.501	2.492	-0.58
12	680277	682770	PVP01_1216300	PVP01_1216300	51	Peru	1	-0.003	-1.337	-0.467	-0.146	-0.165	-0.786	-0.082	NA	-1.304	0.235	-1.658	-0.962
12	726326	729190	PVP01_1217400	PVP01_1217400	48	Peru	1	0.071	-0.421	-0.949	0.9	0.609	-1.109	-0.65	1.217	-0.559	-0.033	2.466	-2.01
12	768961	770631	PVP01_1218700	TRAP	52	Pakistan	1	1.671	0.68	-0.006	0.624	0.265	0.381	1.817	1.297	1.899	0.159	-0.144	-0.781
12	828721	830091	PVP01_1220700	PVP01_1220700	25	Peru	1	-0.161	-0.498	-1.569	-0.689	1.554	-0.664	-1.503	1.166	0.259	-1.002	-1.811	-0.925
12	858271	860406	PVP01_1221600	PVP01_1221600	50	Pakistan	1	-0.086	-0.248	-0.718	-0.423	0.273	-0.741	0.175	0.035	-2.004	-1.2	1.503	-1.93
12	897686	898939	PVP01_1223000	PTPLA	24	India	1	0.085	-0.361	-0.969	-0.446	-0.777	1.86	-0.527	1.505	0.487	-1.22	-0.718	-0.741
12	918668	920891	PVP01_1223700	PVP01_1223700	45	Malaysia	1	0.311	0.256	-1.012	0.12	-0.299	0.794	-2.091	-1.713	-0.148	-0.935	-0.571	-1.14
12	939920	940818	PVP01_1224300	PVP01_1224300	27	Peru	1	0.051	0.597	0.22	1.301	-0.233	-0.283	-0.428	1.424	-0.319	0.68	2.44	-1.186
12	1134415	1137148	PVP01_1228600	PVP01_1228600	40	Cambodia	1	-0.672	-0.758	1.749	-0.173	0.948	-0.149	-0.931	-1.128	-0.869	0.628	-0.757	-1.368
12	1200853	1201930	PVP01_1230200	PVP01_1230200	16	Cambodia	1	-0.3	0.956	2.227	0.193	-0.835	-0.273	-0.877	-1.09	-0.526	-0.105	NA	-0.169
12	1249548	1250600	PVP01_1231300	PVP01_1231300	20	Colombia	1	-0.526	-0.713	-0.161	-1.748	1.167	0.227	0.846	0.138	0.231	1.503	-0.928	-0.634
12	1257979	1260681	PVP01_1231700	PVP01_1231700	48	Malaysia	1	-0.027	0.043	-1.558	-0.618	0.71	-0.232	1.964	1.166	-0.259	0.157	0.473	-1.437
12	1267021	1269831	PVP01_1232100	DHHC5	38	PNG	1	0.222	-0.456	-0.49	0.319	0.166	1.246	-0.046	0.632	0.238	1.687	-0.021	-1.706
12	1340856	1343483	PVP01_1233400	PVP01_1233400	52	Malaysia	1	-1.543	-0.833	-1.972	-0.279	0.172	-1.308	-1.896	-1.165	-1.512	-0.922	0.623	-2.026
12	1378516	1383369	PVP01_1234600	HDA1	80	Malaysia	1	-0.082	-0.326	-1.275	1.511	-0.208	0.257	-1.896	-0.168	0.01	-1.307	0.173	-2.006
12	1437702	1439471	PVP01_1236100	PVP01_1236100	28	PNG	1	0.139	0.293	0.173	-0.035	0.139	0.387	-1.493	-0.926	1.067	1.687	-0.931	-1.734
12	1528434	1529529	PVP01_1238500	LRR14.1	21	Malaysia	1	-1.513	-0.769	-1.141	-1.145	-1.162	-1.008	2.023	NA	-0.728	-0.948	0.623	-1.84
12	1576948	1578642	PVP01_1239300	PVP01_1239300	28	Pakistan	1	-1.823	-0.724	NA	-0.342	NA	-1.527	-1.288	1.208	-2.004	-1.009	-0.66	-1.992
12	1584115	1585854	PVP01_1239600	WDR79	39	Brazil	1	-0.827	2.163	-1.32	-0.358	-0.116	-0.704	1.034	0.028	-1.734	-0.67	-0.533	-1.646
12	1624337	1628487	PVP01_1240500	RPN2	53	Malaysia	1	-1.034	0.548	-0.592	-0.634	-0.956	-1.363	1.995	1.736	-0.587	-1.549	0.642	-1.626
12	1701589	1704096	PVP01_1241700	PVP01_1241700	52	Malaysia	1	-0.812	1.741	-0.751	0.242	1.563	-1.745	2.02	-0.454	-1.105	-0.948	1.059	-1.079
12	1737622	1740450	PVP01_1242500	PVP01_1242500	69	Malaysia	1	-0.977	0.628	-2.056	0.26	-0.015	-0.998	-2.006	0.49	-0.9	-1.518	0.368	-2.12
12	1911090	1911950	PVP01_1246600	PVP01_1246600	18	Brazil	1	-0.812	-1.857	-0.111	-0.235	-0.871	-0.498	NA	-1.165	-1.147	-0.024	-1.106	-1.364
12	1912137	1914080	PVP01_1246700	PVP01_1246700	29	Peru	1	-0.043	-0.209	0.009	1.956	1.052	0.947	0.734	1.174	1.002	-0.922	2.645	0.015
12	1920294	1920875	PVP01_1247000	PVP01_1247000	9	Afghanistan	1	1.951	-0.972	-0.36	NA	-0.328	-0.32	-1.288	NA	0.576	-1.159	-1.115	-0.899
12	1923041	1924398	PVP01_1247100	PVP01_1247100	24	Mexico	1	-0.643	0.363	-1.14	-0.876	-0.067	0.219	-0.755	2.26	-0.048	0.513	NA	-1.801
12	1965699	1970489	PVP01_1248400	SAS4	79	Pakistan	1	-1.57	-0.45	-0.361	-0.53	0.859	-1.065	-1.354	0.001	-2.045	-0.447	0.72	-1.138
12	2144457	2144969	PVP01_1252500	ISU	5	India	1	1.136	0.363	0.698	1.666	-0.835	2.076	NA	1.784	1.648	0.742	1.41	1.102
12	2288618	2293687	PVP01_1255800	PVP01_1255800	123	Malaysia	1	-0.98	-0.118	-0.782	0.357	1.159	-1.179	-2.009	0.939	-0.393	-1.409	0.426	-2.271
12	2295092	2297590	PVP01_1255900	eEF2	57	PNG	1	0.754	-0.563	-1.32	-0.665	-0.365	1.438	-0.82	NA	-0.367	-2.291	0.779	-2.489
12	2336848	2338350	PVP01_1256900	SRP54	28	Thailand	1	0.173	0.137	-1.366	0.063	-1.162	1.032	NA	NA	1.612	-2.216	-0.604	-2.544
12	2375710	2378210	PVP01_1257700	PVP01_1257700	29	Ethiopia	1	0.713	0.728	-0.693	-0.774	2.176	0.683	-1.109	1.126	0.019	-1.22	0.048	-1.948
12	2397835	2398837	PVP01_1258200	PVP01_1258200	21	Cambodia	1	-1.266	0.31	2.011	1.945	-0.75	-1.008	-1.131	0.55	-0.553	0.235	1.762	-0.633
12	2405379	2414555	PVP01_1258500	PVP01_1258500	189	Malaysia	1	-0.413	-0.018	-1.297	-0.809	-0.855	-0.967	-2.095	-0.081	-0.382	-0.36	-0.008	-1.57
12	2447764	2452905	PVP01_1259200	PVP01_1259200	88	Afghanistan	1	-1.888	0.134	0.365	0.086	-0.907	-0.64	-1.146	-0.455	-0.435	-1.176	-0.342	-1.311
12	2458946	2459621	PVP01_1259500	PVP01_1259500	15	Pakistan	1	-1.392	-0.045	-1.164	-1.145	NA	-1.151	-0.527	NA	-2.004	-1.491	-0.123	-1.443
12	2461595	2463148	PVP01_1259600	PVP01_1259600	34	Brazil	1	-0.976	-1.733	-1.972	0.202	0.112	-0.536	NA	0.572	-0.257	-0.774	-0.246	-2.046
12	2500576	2504070	PVP01_1260700	PVP01_1260700	45	Afghanistan	1	2.071	0.164	-1.297	0.098	-1.387	0.142	-0.889	-0.653	0.534	0.147	0.609	-1.326
12	2509731	2512123	PVP01_1260900	PVP01_1260900	51	Mexico	1	-0.032	0.387	-1.435	-1.566	-0.205	-0.564	-1.288	-1.853	-0.699	-1.031	0.526	-2.366
12	2608885	2611719	PVP01_1263100	HSP90	36	Thailand	1	-1.723	0.536	-0.496	-0.429	1.739	-1.338	NA	-1.165	-0.257	-2.14	-1.139	-2.578
12	2629484	2632366	PVP01_1263600	WLP1	29	Peru	1	-1.164	-1.101	-1.141	-0.826	0.97	-1.889	-0.527	1.548	-1.154	-1.22	-1.708	-1.126
12	2698363	2701386	PVP01_1264800	PVP01_1264800	47	Ethiopia	1	-0.881	-1.339	-1.253	-0.428	2.094	-0.892	1.843	0.81	-1.31	-1.002	1.763	-2.117
12	2734746	2735991	PVP01_1265800	PVP01_1265800	40	Thailand	1	-1.164	1.36	-1.283	1.558	-1.175	-0.994	NA	-0.529	0.336	-2.2	0.451	-2.56
12	2746338	2747897	PVP01_1266100	PVP01_1266100	28	Afghanistan	1	2.059	-0.724	-2.056	-0.774	1.266	1.149	0.38	-0.685	1.167	NA	1.295	-1.572
12	2858330	2862430	PVP01_1268300	PVP01_1268300	101	Mexico	1	-0.781	0.366	-1.034	-0.744	0.217	-1.14	-0.85	2.294	-1.436	-1.439	0.742	-1.981
12	2936004	2937029	PVP01_1269800	CITH	6	Pakistan	1	1.814	-1.151	-1.141	0.83	-0.859	0.88	1.487	1.548	1.951	-1.159	-0.643	-0.378
12	2996079	2996585	PVP01_1270900	PVP01_1270900	16	Colombia	1	-0.608	1.953	NA	2.811	0.414	0.732	NA	-0.685	-1.063	-1.002	0.932	-1.73
12	3002905	3006282	PVP01_1271100	PVP01_1271100	86	Malaysia	1	-1.482	0.016	-1.494	0.443	-0.785	-0.66	2.698	1.866	-0.78	-1.195	-0.306	-1.785
13	125049	127895	PVP01_1302700	PVP01_1302700	67	Afghanistan	1	-1.888	0.012	-0.599	0.508	-0.557	-1.573	-0.365	-0.549	-1.267	-0.638	-0.226	-1.145
13	128220	129890	PVP01_1302800	SUA5	26	Pakistan	1	-0.812	0.137	-1.206	-0.609	NA	-1.72	NA	0.138	-2.004	-1.159	0.93	-1.979
13	133213	134935	PVP01_1303000	NAPL	28	Cambodia	1	-1.164	-0.38	-2.252	-1.731	NA	-0.741	-0.449	-1.165	-1.154	-1.685	-0.641	-2.253
13	289909	294366	PVP01_1306300	PVP01_1306300	68	Peru	1	-0.051	0.248	-0.559	-1.118	0.447	-0.679	-0.237	-1.508	0.393	-0.907	-1.773	-0.984
13	494542	495783	PVP01_1310700	PVP01_1310700	18	Ethiopia	1	-1.179	0.293	-0.09	-1.145	2.061	-1.889	-0.82	NA	-1.154	-1.317	-1.115	-1.108
13	552061	554112	PVP01_1312100	PVP01_1312100	40	Peru	1	-1.191	-1.423	-1.074	-1.736	1.453	-0.679	0.175	0.632	-1.483	-1.816	-1.759	-1.421
13	766781	768818	PVP01_1316200	PVP01_1316200	27	Pakistan	1	0.484	-0.745	0.017	-0.565	0.363	0.495	0.133	-0.529	2.043	1.503	-0.982	-0.089
13	859650	861587	PVP01_1318700	GDH2	29	Mexico	1	-1.414	-0.333	-1.441	0.521	-0.993	-1.733	-1.094	2.276	-1.965	-0.399	-0.266	-2.016
13	922228	924018	PVP01_1320300	PVP01_1320300	11	Colombia	1	1.026	1.834	0.352	2.129	0.326	-0.994	-0.309	-0.716	-0.774	0.139	0.723	-0.165
13	979390	981891	PVP01_1321900	PVP01_1321900	33	Pakistan	1	1.173	-0.004	-1.154	0.553	0.774	0.886	-0.913	-1.165	2.21	-2.127	0.124	-2.1
13	1033999	1036086	PVP01_1322800	ABCG2	27	Mexico	1	-1.158	-1.088	0.384	-1.736	-1.515	1.585	-0.576	-2.034	0.291	-1.685	1.066	-0.328
13	1075001	1076281	PVP01_1324100	PVP01_1324100	32	Brazil	1	-1.441	-1.608	-1.392	-1.145	0.061	-1.552	0.417	-1.165	-1.837	-1.409	-0.363	-2.245
13	1110503	1115296	PVP01_1325600	PVP01_1325600	107	Pakistan	1	-1.164	0.171	-1.058	-0.582	0.559	-1.153	-1.175	0.451	-2.147	-1.66	1.531	-2.291
13	1345614	1348914	PVP01_1331600	ATG4	47	Ethiopia	1	-1.249	0.62	0.654	0.602	2.056	-0.532	-1.493	0.661	-0.785	-1.2	0.659	-1.407
13	1392631	1394043	PVP01_1332400	GDH1	19	Brazil	1	-0.455	-1.733	-1.158	0.58	-0.371	-1.05	-0.587	0.022	-0.649	-1.22	1.774	-1.997
13	1431000	1434272	PVP01_1333300	PVP01_1333300	70	Pakistan	1	-1.586	0.03	-1.024	-0.852	-0.342	-1.733	-0.13	-0.201	-2.004	-1.009	-0.34	-2.093
13	1560749	1564282	PVP01_1336200	PVP01_1336200	64	Colombia	1	-1.603	-0.716	-0.959	-1.868	-0.157	-1.423	-0.441	-0.538	-1.605	-0.827	1.186	-1.998
13	1587292	1590081	PVP01_1336700	PVP01_1336700	53	Brazil	1	-0.669	2.105	-1.367	-0.447	-0.6	-0.951	-0.73	0.919	-0.701	-1.224	0.714	-2.088
13	1612320	1617902	PVP01_1337500	PREX	135	Thailand	1	-1.52	0.757	-1.228	0.205	0.345	-0.64	-0.944	0.962	-1.676	-2.175	0.005	-2.633
13	1660431	1662365	PVP01_1338500	RAP1	30	India	1	-1.868	-0.452	-0.598	0.86	-1.607	-2.13	-0.938	-0.943	-1.584	0.219	0.779	-1.506
13	1821527	1824511	PVP01_1341400	PRP38B	50	India	1	-1.03	-0.374	-1.094	-1.21	-1.058	-2.13	-1.305	-1.096	-1.573	-0.948	-0.41	-2.268
13	1918423	1922382	PVP01_1343700	PVP01_1343700	96	Mexico	1	-0.948	1.038	-0.672	0.789	0.427	-0.521	0.411	2.218	-0.712	-1.302	0.81	-1.843
14	34548	35805	PVP01_1400900	PVP01_1400900	37	Malaysia	1	-0.964	-0.936	-0.232	-0.151	0.903	-0.13	2.049	-0.78	-1.918	0.255	-0.013	-0.354
14	39544	40628	PVP01_1401000	PVP01_1401000	9	Cambodia	1	0.173	0.78	1.718	0.74	1.542	0.268	0.211	0.507	-1.233	1.14	0.105	0.67
14	81335	82346	PVP01_1401800	TRAG21	10	Pakistan	1	-1.513	0.819	-0.086	-0.634	NA	-1.241	-0.079	NA	-2.004	1.443	1.065	-1.105
14	253535	256656	PVP01_1405000	LigI	56	PNG	1	-0.499	0.406	-1.356	0.324	0.77	-0.064	-0.337	0.87	-0.93	-2.245	1.544	-2.285
14	344749	345930	PVP01_1407300	RPT4	43	PNG	1	NA	1.36	-1.367	0.272	-0.641	NA	0.235	1.548	NA	-2.375	0.826	-2.345
14	393778	397518	PVP01_1408600	PVP01_1408600	60	Cambodia	1	-0.937	0.384	-2.145	-0.399	0.077	-0.822	0.441	1.071	-1.046	-0.479	0.386	-1.952
14	453517	454776	PVP01_1409700	PVP01_1409700	28	PNG	1	-0.557	0.156	-1.183	1.282	0.986	-0.567	-1.282	1.647	-1.021	1.932	0.144	-1.223
14	504773	505890	PVP01_1410800	PVP01_1410800	15	PNG	1	0.875	NA	1.639	0.237	-0.537	1.195	0.846	NA	0.325	2.122	-1.115	-1.266
14	510266	513376	PVP01_1411100	PVP01_1411100	59	India	1	-1.197	-0.851	-1.705	-0.017	1.058	-2.031	-0.025	-0.328	-1.611	-1.658	0.141	-1.694
14	581230	582535	PVP01_1413200	PVP01_1413200	26	Ethiopia	1	-1.158	0.536	-0.909	0.445	-1.878	-0.251	-1.493	1.378	-0.721	-1.159	-0.687	-1.843
14	682467	683897	PVP01_1415200	PVP01_1415200	12	Thailand	1	NA	-0.741	0.139	-1.018	-0.603	NA	-0.252	-0.529	NA	NA	0.265	1.793
14	780013	782070	PVP01_1417900	USP39	21	India	1	-1.164	-0.363	-1.513	NA	NA	-2.096	-0.82	NA	-1.307	NA	-0.853	-1.844
14	836387	840362	PVP01_1419300	SMC2	33	India	1	-1.408	-0.046	0.421	-0.146	-1.175	-2.006	-0.587	-0.74	-1.708	-1.159	1.646	-1.608
14	873727	876567	PVP01_1420200	PVP01_1420200	33	Peru	1	-1.164	NA	-0.592	-1.018	NA	-1.008	0.259	1.505	NA	0.157	-1.653	-1.268
14	897178	899748	PVP01_1420600	PVP01_1420600	45	Cambodia	1	-0.35	-0.742	1.752	-0.041	-0.571	-0.336	-1.792	-1.131	-0.606	-1.685	-1.058	-1.531
14	918666	921089	PVP01_1421100	PVP01_1421100	27	PNG	1	-1.638	-0.716	0.79	0.5	-1.162	-1.165	-0.323	-1.165	-0.338	1.877	-0.365	-0.26
14	1042288	1043868	PVP01_1423700	PVP01_1423700	29	Colombia	1	-0.557	-0.152	-0.957	-1.757	0.593	-0.787	-0.001	0.577	-0.55	-0.024	0.224	-1.424
14	1083092	1085728	PVP01_1425200	PVP01_1425200	34	PNG	1	-0.443	-0.933	-1.133	-0.111	1.554	1.268	-0.708	0.488	-0.771	-2.245	-0.282	-2.017
14	1139723	1141720	PVP01_1426800	PVP01_1426800	32	Colombia	1	-1.206	-0.547	0.22	-2.008	-0.055	-0.428	0.183	-1.131	-0.624	-1.159	-0.803	-1.512
14	1146093	1149554	PVP01_1426900	PVP01_1426900	40	Malaysia	1	-0.557	-0.363	-1.586	-0.303	-0.031	-1.102	1.937	-0.134	-0.669	-1.284	-0.563	-2.354
14	1180438	1183776	PVP01_1427700	PVP01_1427700	47	Pakistan	1	-0.639	-0.563	-1.232	-0.39	1.019	-0.735	0.663	-1.165	-2.02	-0.525	-0.809	-1.769
14	1187458	1189095	PVP01_1427800	PVP01_1427800	20	PNG	1	1.836	1.074	-0.332	0.08	0.541	1.171	-0.003	1.866	1.439	-2.245	2.122	-1.011
14	1216542	1218095	PVP01_1428500	PVP01_1428500	24	PNG	1	-0.526	-0.391	-1.402	0.045	-0.228	-0.118	-1.383	0.718	-0.615	1.815	-0.392	-1.221
14	1259368	1261188	PVP01_1429200	PVP01_1429200	15	Cambodia	1	-0.077	-0.477	2.183	-1.506	0.541	-0.074	0.846	-1.165	-0.423	-0.574	-0.982	-1.08
14	1276317	1279088	PVP01_1429700	DBP1	15	Cambodia	1	-0.03	0.414	1.834	-1.145	0.801	-0.547	1.001	0.473	-0.103	0.137	-0.793	-0.464
14	1358987	1361227	PVP01_1431100	PVP01_1431100	26	Afghanistan	1	1.924	0.293	-0.443	NA	-0.382	-0.886	0.004	-0.591	-0.452	-1.816	NA	-0.806
14	1391052	1394315	PVP01_1431800	BDP2	34	Peru	1	0.003	1.06	-0.273	0.315	0.667	-0.131	-0.672	1.29	-0.746	0.429	2.287	-0.497
14	1446202	1446860	PVP01_1433600	PVP01_1433600	14	Colombia	1	0.173	1.01	-0.773	2.084	-1.212	0.095	-0.607	1.208	-0.989	0.742	1.643	-1.312
14	1457406	1458236	PVP01_1434000	CYP32	9	Thailand	1	-0.36	NA	NA	-1.145	-1.175	-0.333	-1.131	NA	1.114	0.742	NA	1.335
14	1458839	1459551	PVP01_1434100	PVP01_1434100	10	Thailand	1	0.022	NA	1.43	NA	0.237	0.425	0.004	NA	-1.381	-1.491	NA	1.235
14	1491858	1492724	PVP01_1435300	MDV1	12	Mexico	1	-0.44	-0.498	NA	NA	0.613	-0.168	-1.493	-1.853	0.291	NA	-1.115	0.605
14	1505395	1508634	PVP01_1435700	PVP01_1435700	40	Mexico	1	1.088	-0.959	-1.638	-0.601	-0.533	-0.389	1.009	2.395	1.47	-0.948	-0.555	-0.787
14	1522616	1525507	PVP01_1436200	PVP01_1436200	30	India	1	-0.592	-0.019	-1.164	0.445	0.452	-2.006	0.415	-1.165	-1.734	-1.159	-0.44	-1.911
14	1574069	1577287	PVP01_1437400	PVP01_1437400	48	Cambodia	1	0.162	-0.994	-2.121	0.697	-1.457	-0.232	1.262	1.434	0.048	-0.178	-0.979	-1.75
14	1625125	1626753	PVP01_1438400	PVP01_1438400	19	Afghanistan	1	2.033	NA	-1.435	-1.145	0.012	-0.596	0.663	NA	0.931	-0.641	NA	-1.916
14	1686989	1687839	PVP01_1439500	PVP01_1439500	22	Cambodia	1	0.632	-1.527	2.011	-0.742	-0.171	1.268	1.286	1.29	-0.582	-1.409	-1.115	-0.64
14	1688166	1692260	PVP01_1439600	PVP01_1439600	74	Malaysia	1	-0.591	-1.035	-1.263	0.326	-0.434	-0.704	-2.009	-1.344	-0.387	-1.195	-0.565	-2.106
14	1839454	1840537	PVP01_1442300	PVP01_1442300	27	Pakistan	1	1.119	1.323	-0.693	1.085	-0.621	0.678	-0.477	0.55	2.131	0.096	0.748	-1.237
14	1870757	1871755	PVP01_1443000	PVP01_1443000	9	Afghanistan	1	1.924	0.137	-1.723	-1.262	-0.6	-0.283	1.335	1.548	0.231	-1.491	0.332	-1.054
14	1931655	1934804	PVP01_1444600	PVP01_1444600	54	Ethiopia	1	1.24	0.143	-1.441	0.42	2.422	0.068	-1.109	1.673	-0.216	-1.816	0.416	-1.975
14	1988398	1991656	PVP01_1445900	PVP01_1445900	59	Mexico	1	-0.393	-0.179	-0.881	0.101	1.546	-1.026	-0.82	2.152	-1.379	-1.002	0.121	-2.306
14	2125915	2128530	PVP01_1449100	RIO1	37	PNG	1	0.294	-1.409	1.236	-0.085	-1.175	-0.119	-0.282	-0.134	0.854	1.975	-0.174	-0.529
14	2226716	2235097	PVP01_1451400	PVP01_1451400	182	India	1	-0.704	0.606	-0.665	0.571	-0.673	-2.123	-1.502	-0.411	-1.559	-1.123	0.02	-2.103
14	2311936	2316518	PVP01_1452900	SF3B3	81	Brazil	1	0.948	-1.638	-1.313	-0.688	-0.423	0.015	-1.157	-0.529	0.072	-1.284	-0.412	-1.863
14	2324118	2327489	PVP01_1453300	VP2	55	Cambodia	1	-1.232	-0.741	-2.145	1.611	-0.45	-1.085	-0.224	0.022	-0.526	-1.007	1.474	-2.439
14	2340670	2343333	PVP01_1453600	PVP01_1453600	28	Cambodia	1	0.371	-0.765	2.05	0.121	0.924	0.791	0.67	-0.034	-0.863	-0.594	-0.871	-0.89
14	2379259	2380110	PVP01_1454600	PVP01_1454600	12	Colombia	1	NA	0.572	-1.164	-1.889	NA	NA	1.649	NA	-0.728	NA	-1.157	-1.05
14	2389280	2390777	PVP01_1455000	PVP01_1455000	32	Ethiopia	1	-0.945	-0.3	-1.441	-1.018	2.061	-0.49	-1.149	NA	-0.689	-1.491	-0.656	-1.87
14	2476485	2478872	PVP01_1457100	PVP01_1457100	32	Ethiopia	1	0.572	0.054	0.071	1.611	2.075	-0.42	-0.906	-1.165	-0.353	-0.638	-0.272	-0.971
14	2539813	2546960	PVP01_1458300	PVP01_1458300	99	Malaysia	1	-1.434	-0.567	-1.566	-0.091	-0.199	-1.753	1.924	0.706	-0.931	-1.298	0.078	-2.266
14	2579586	2581301	PVP01_1459000	PVP01_1459000	37	Colombia	1	0.238	0.38	-0.672	-2.176	-0.013	-0.902	-0.523	NA	0.231	-1.159	-0.66	-1.512
14	2626103	2627992	PVP01_1460800	PVP01_1460800	44	India	1	-0.812	1.106	-0.652	-1.544	-0.459	-1.972	0.32	1.208	-1.734	-0.513	0.687	-2.156
14	2657383	2661395	PVP01_1461500	PVP01_1461500	72	India	1	-1.124	-0.176	-0.128	0.316	0.363	-1.969	1.08	0.261	-1.941	-1.503	0.148	-1.697
14	2682474	2685934	PVP01_1462200	PVP01_1462200	47	India	1	-1.734	0.293	-1.185	-0.774	-1.175	-1.972	-1.131	NA	-1.461	-1.449	0.044	-2.277
14	2746065	2747351	PVP01_1463900	SRPR-beta	16	Afghanistan	1	-1.974	NA	-0.812	NA	0.237	-1.074	-1.493	NA	-1.714	-0.972	-0.853	-1.511
14	2767708	2769900	PVP01_1464600	PVP01_1464600	22	Cambodia	1	-0.526	-0.333	1.946	-0.245	-0.124	-0.745	0.126	-0.252	-0.988	NA	0.118	-0.846
14	2920885	2922915	PVP01_1468700	PVP01_1468700	40	Malaysia	1	-0.279	0.088	-0.357	-0.501	-0.768	-0.062	-1.896	0.282	0.649	0.185	0.213	-1.121
* Number of countries with Tajima's D values in their extreme 0.5 percentiles. PNG Papua New Guinea
