# Supplementary material for: Distinctive genetic structure and selection patterns in Plasmodium vivax from South Asia and East Africa
Source: Nat Commun. 2021 May 26;12:3160. doi: 10.1038/s41467-021-23422-3 (PMC8154914; doi:10.1038/s41467-021-23422-3)
Supplement: Supplementary file 12 — Supplementary Data 10 [file 41467_2021_23422_MOESM12_ESM.xlsx]

## Sheet: SD10
Supplementary Data 10. Genes with at least one country with a Tajima's D value in excess of 2 (potentially indicative of balancing selection)
Chr	Start	End	Gene ID	Gene name	No. SNPs	No. countries*	Afghanistan	Brazil	Cambodia	Colombia	Ethiopia	India	Malaysia	Mexico	Pakistan	PNG	Peru	Thailand
5	1016909	1017727	PVP01_0525100	PVP01_0525100	15	12	1.955	2.57	1.975	3.047	2.144	2.632	0.4	0.041	3.18	2.753	2.993	1.538
6	838600	839634	PVP01_0620700	PVP01_0620700	80	12	1.179	1.922	1.06	1.054	2.021	1.282	0.055	2.726	1.383	0.329	1.761	1.32
2	180140	180940	PVP01_0203600	PVP01_0203600	12	11	1.836	0.465	1.223	0.452	0.471	1.246	-0.001	0.676	2.043	0.873	0.749	0.295
5	1368607	1369931	PVP01_0532400	CyRPA	75	11	1.227	1.743	0.715	1.341	1.633	1.135	-0.586	1.287	1.149	1.352	2.164	1.185
6	919969	922328	PVP01_0622700	PVP01_0622700	43	11	0.706	1.2	0.934	1.255	2.508	0.978	-0.268	1.83	0.023	0.974	1.866	0.546
7	1459636	1463494	PVP01_0735200	PVP01_0735200	86	11	1.633	1.131	0.173	1.808	1.123	1.332	2.155	-0.564	1.635	1.612	0.551	0.169
6	998881	1000731	PVP01_0624100	PVP01_0624100	48	10	-0.004	2.314	0.77	3.137	2.944	1.396	1.904	0.586	-2.189	2.275	2.774	2.231
7	878869	881193	PVP01_0720200	PVP01_0720200	35	10	1.198	0.128	-0.609	2.204	1.503	0.724	0.313	-0.907	1.735	1.019	2.682	0.023
11	74742	75829	PVP01_1101500	PVP01_1101500	26	10	0.46	-0.372	0.826	0.017	0.847	0.882	0.203	1.143	0.872	0.385	2.113	-0.324
11	1809799	1810656	PVP01_1142500	PVP01_1142500	15	10	0.659	1.981	-1.072	1.048	0.538	1.013	0.861	-1.159	0.164	0.221	2.569	0.643
12	2144457	2144969	PVP01_1252500	ISU	5	10	1.136	0.363	0.698	1.666	-0.835	2.076	NA	1.784	1.648	0.742	1.41	1.102
12	2986799	2988087	PVP01_1270700	PVP01_1270700	36	10	1.662	2.3	1.316	0.97	-0.687	2.35	2.458	2.853	2.813	-0.449	1.75	1.44
13	31856	32209	PVP01_1300600	LSAP1	5	10	1.136	1.042	0.611	1.718	1.882	1.86	-0.442	1.565	2.09	-1.002	0.061	0.862
13	153829	156796	PVP01_1303600	PVP01_1303600	106	10	2.07	2.415	1.638	1.883	1.321	1.578	-2.657	1.27	2.413	-0.775	2.41	1.011
13	380823	383567	PVP01_1308200	PVP01_1308200	38	10	1.876	0.212	-0.263	0.276	0.218	0.253	-0.272	0.905	1.172	0.578	0.89	2.39
14	3009446	3010524	PVP01_1470400	PVP01_1470400	39	10	-2.134	2.236	2.226	0.672	1.491	1.654	0.728	1.849	-2.438	1.269	0.048	3.159
2	230449	231769	PVP01_0205100	PVP01_0205100	16	9	0.26	0.783	0.435	-0.355	2.025	0.525	1.396	1.894	0.765	-1.491	1.021	-1.622
4	824454	825812	PVP01_0420300	PVP01_0420300	21	9	1.186	2.187	0.578	1.106	1.672	1.216	0.174	-0.521	0.187	-1.159	0.049	-0.939
5	526186	526949	PVP01_0512500	Sec61-beta	14	9	1.026	2.014	2.343	2.074	2.286	-1.245	0.842	1.605	-0.112	2.268	2.453	-0.682
6	272127	272918	PVP01_0606800	PVP01_0606800	23	9	0.105	0.081	-0.562	0.679	2.312	0.872	0.004	0.884	0.637	0.864	-0.566	-0.326
6	427524	427955	PVP01_0609500	PVP01_0609500	12	9	0.304	1.003	0.659	-0.315	-1.162	0.569	1.009	1.166	1.638	-1.2	2.15	0.263
7	757887	760085	PVP01_0717000	RECQ1	33	9	0.185	0.754	-1.334	0.155	2.121	0.663	-0.679	2.255	0.611	0.262	1.203	-1.545
8	1073207	1074148	PVP01_0824100	MA	20	9	0.665	2.032	0.281	2.022	1.291	1.35	-0.832	-0.529	0.767	1.754	1.982	-0.57
9	293295	295545	PVP01_0904800	PVP01_0904800	61	9	2.024	1.232	0.256	0.87	0.053	1.281	-1.848	0.88	2.045	-0.746	1.736	-0.269
11	484323	485441	PVP01_1111600	PVP01_1111600	15	9	1.464	1.607	0.505	0.69	0.237	1.849	NA	0.248	2.113	-1.002	1.216	-1.224
12	1570689	1571370	PVP01_1239100	PVP01_1239100	11	9	1.281	1.735	0.314	1.234	2.166	0.985	-1.131	0.032	1.246	NA	2.394	-0.618
12	1912137	1914080	PVP01_1246700	PVP01_1246700	29	9	-0.043	-0.209	0.009	1.956	1.052	0.947	0.734	1.174	1.002	-0.922	2.645	0.015
14	30987	31718	PVP01_1400800	PVP01_1400800	15	9	-1.164	0.698	0.962	1.239	2.328	1.834	-1.365	1.061	-1.512	0.138	2.734	0.297
1	569778	571260	PVP01_0112500	TyrRS	22	8	0.405	2.032	0.2	0.032	1.345	1.989	NA	-0.404	0.54	-1.491	0.921	-1.092
1	858473	860197	PVP01_0118700	NOL10	28	8	0.951	0.104	NA	0.266	0.284	-0.009	0.018	0.593	0.017	-0.783	2.148	-2.131
2	729031	731306	PVP01_0216900	PVP01_0216900	28	8	-0.156	1.212	-1.183	0.474	0.178	2.437	-1.404	0.922	0.06	1.122	0.742	-1.047
5	268694	270055	PVP01_0506000	OXA1	20	8	0.764	2.022	1.419	0.297	1.334	0.819	-0.345	-0.191	0.619	-0.823	0.322	-0.267
6	265040	267910	PVP01_0606600	PVP01_0606600	35	8	0.631	0.957	-0.459	0.577	-0.263	1.518	-0.29	1.009	0.28	0.616	2.534	-1.891
9	1877534	1879741	PVP01_0942500	PVP01_0942500	20	8	0.887	-0.152	-0.327	-0.074	0.914	0.244	0.67	1.949	0.345	0.666	2.139	-1.099
9	1951679	1952653	PVP01_0944300	PVP01_0944300	17	8	-0.87	1.254	0.357	0.088	0.977	0.004	-0.333	-1.6	0.23	1.361	2.064	-0.334
9	2150027	2151219	PVP01_0948800	TRAG16	39	8	-0.842	1.64	0.602	1.878	2.272	2.264	-1.678	-2.305	-1.149	0.875	1.226	2.286
10	1302679	1303648	PVP01_1030200	RPL31	54	8	1.763	2.012	-2.259	2.214	2.076	2.459	-0.82	2.774	1.144	-1.159	3.436	-1.605
10	1407109	1408530	PVP01_1033100	PVP01_1033100	45	8	2.753	2.661	-0.911	2.775	0.559	2.226	-2.491	2.305	3.251	-1.601	1.606	-0.621
11	266825	269071	PVP01_1106700	PVP01_1106700	32	8	0.042	1.763	-0.192	1.263	0.501	0.698	0.846	-0.504	0.289	NA	2.095	-1.121
11	300411	303794	PVP01_1107700	PRP16	32	8	1.321	-0.098	0.126	2.102	0.978	1.195	-0.486	0.011	0.953	0.138	-0.408	-1.126
12	446315	448840	PVP01_1210700	PVP01_1210700	42	8	1.419	0.915	-0.032	0.08	0.696	2.229	NA	0.659	0.472	-0.525	1.499	-1.13
12	2215147	2217543	PVP01_1254300	PVP01_1254300	37	8	-0.169	1.02	1.106	-0.134	0.46	1.137	0.157	1.945	0.63	-0.594	2.117	-0.445
12	2613140	2614351	PVP01_1263200	CWC24	23	8	0.357	1.965	0.388	0.166	-0.228	0.25	-0.83	2.048	0.423	-0.273	0.889	-1.409
12	2707021	2708119	PVP01_1265200	PVP01_1265200	18	8	1.262	1.043	0.078	0.691	0.112	-1.131	0.018	-1.165	0.056	-1.317	2.151	-1.531
13	360236	363055	PVP01_1307900	PVP01_1307900	47	8	2.017	-0.61	-0.625	0.141	1.182	0.063	0.574	1.894	1.972	-0.395	0.244	-1.642
13	1072307	1074309	PVP01_1324000	PVP01_1324000	25	8	0.835	2.151	-0.867	1.161	0.46	-0.114	-0.252	1.881	0.3	0.07	2.309	-1.087
13	1746355	1747377	PVP01_1340100	PVP01_1340100	28	8	1.565	0.654	-1.155	0.059	1.334	1.607	-0.188	0.115	1.506	-2.183	2.151	-2.054
14	311409	313688	PVP01_1406300	PVP01_1406300	39	8	-0.694	0.261	-1.447	2.009	0.012	0.111	0.11	0.926	0.38	-1.491	1.125	-1.793
14	1187458	1189095	PVP01_1427800	PVP01_1427800	20	8	1.836	1.074	-0.332	0.08	0.541	1.171	-0.003	1.866	1.439	-2.245	2.122	-1.011
14	1839454	1840537	PVP01_1442300	PVP01_1442300	27	8	1.119	1.323	-0.693	1.085	-0.621	0.678	-0.477	0.55	2.131	0.096	0.748	-1.237
1	591114	592334	PVP01_0113100	RAB18	19	7	0.173	2.023	-0.663	1.314	-1.212	1.557	-0.802	1.949	0.078	-1.224	0.279	-0.941
2	265358	267288	PVP01_0206400	PVP01_0206400	45	7	-0.862	2.421	-0.573	0.186	0.405	0.902	-0.339	1.591	-0.178	0.095	2.456	-1.231
2	365365	366810	PVP01_0208900	PVP01_0208900	36	7	-0.606	1.109	1.739	-0.523	2.144	0.648	0.038	0.55	0.366	-0.574	-0.273	-0.504
2	488243	489805	PVP01_0211900	PVP01_0211900	37	7	-1.14	-0.421	-0.876	0.642	0.339	0.654	-0.365	2.395	0.17	0.465	0.808	-1.697
2	724002	726529	PVP01_0216800	PVP01_0216800	74	7	-0.013	-0.005	2.477	0.127	2.274	1.008	-0.288	0.239	-0.46	-0.95	0.482	1.038
4	802004	803265	PVP01_0419400	PVP01_0419400	35	7	-0.989	-0.507	0.186	-0.066	0.63	2.326	0.726	1.505	0.398	-0.731	0.591	-1.059
4	812066	814904	PVP01_0419800	PVP01_0419800	57	7	-0.235	-0.259	0.408	0.323	0.129	0.477	0.291	2.499	0.18	-1.505	-0.627	-0.63
5	1010759	1011581	PVP01_0524900	PVP01_0524900	12	7	-0.735	1.285	-2.041	3.027	-0.031	-1.713	1.19	1.056	-0.838	0.414	2.102	1.979
5	1236051	1237991	PVP01_0529500	RIO2	30	7	-0.608	0.899	-0.693	2.036	2.025	-0.57	1.698	0.791	-1.018	1.122	0.262	-1.987
6	70096	71502	PVP01_0601600	PVP01_0601600	30	7	0.659	0.573	-1.015	-0.366	0.006	2.04	0.898	-0.201	0.806	-0.764	0.575	-1.435
6	258494	260302	PVP01_0606400	PVP01_0606400	26	7	0.185	0.465	-0.946	0.593	1.557	0.66	-0.33	-0.39	-0.41	1.122	2.215	-1.493
6	760157	760768	PVP01_0618400	PVP01_0618400	12	7	-0.8	-0.341	0.413	2.156	-0.013	1.591	0.663	1.166	0.626	-0.027	1.363	-0.427
7	593112	594800	PVP01_0712600	PVP01_0712600	16	7	-0.111	2.508	0.173	-0.449	1.581	-0.432	1.396	1.636	1.577	NA	2.656	-1.594
7	753063	755332	PVP01_0716900	PVP01_0716900	31	7	-0.736	1.027	-1.018	0.86	1.757	-1.449	0.415	2.029	-0.635	0.053	1.2	-1.608
8	111893	113269	PVP01_0802100	PVP01_0802100	28	7	2.024	1.957	-1.739	-0.774	-0.537	0.997	0.663	0.028	1.692	-1.159	0.488	-1.441
8	288116	290075	PVP01_0806600	PVP01_0806600	32	7	0.197	-0.971	-1.974	-0.178	0.15	0.863	0.242	0.254	0.738	-1.22	2.088	-2.127
8	1262338	1264827	PVP01_0829100	PVP01_0829100	46	7	-0.166	1.237	-1.233	0.262	0.658	0.509	-0.681	-0.234	0.793	0.157	2.129	-1.922
9	342360	342671	PVP01_0905800	H4	13	7	1.048	0.845	-1.093	2.154	2.025	1.332	NA	-1.508	1.393	-2.183	2.249	-2.171
9	959772	960798	PVP01_0922200	EXP1	28	7	-0.9	1.346	-0.595	0.582	-0.175	0.227	0.053	-0.328	0.027	1.342	2.189	-1.806
9	1322076	1322945	PVP01_0930400	PVP01_0930400	16	7	0.254	2.293	-1.513	1.489	-1.631	0.517	NA	2.243	1.037	NA	2.421	-1.173
9	1541539	1544097	PVP01_0935900	PPM8	34	7	0.82	0.582	0.105	2.119	-0.914	0.722	-0.079	-0.049	-0.316	0.021	0.416	-1.433
9	1947643	1950791	PVP01_0944200	PVP01_0944200	57	7	-1.122	0.393	0.243	0.186	2.011	-0.331	-0.044	0.635	-0.644	0.649	1.745	-1.877
10	462767	464054	PVP01_1010400	PVP01_1010400	25	7	-0.315	0.729	2.254	1.081	0.17	-0.532	1.686	-1.508	-1.139	0.221	-1.708	0.125
10	1456075	1457042	PVP01_1034100	PVP01_1034100	21	7	0.128	0.549	-0.807	-0.512	2.244	1.151	-1.288	1.383	0.682	-1.002	0.194	-0.273
11	689203	689916	PVP01_1116100	SF3B5	14	7	0.554	2.003	-0.368	1.004	-0.177	1.276	-0.855	-1.09	0.622	0.931	0.61	-0.073
11	1141738	1143189	PVP01_1126100	PVP01_1126100	21	7	0.837	1.048	-1.22	1.161	-0.233	2.219	NA	0.22	2.19	-1.685	0.427	-0.982
11	1643896	1645638	PVP01_1138900	SLU7	32	7	0.654	1.957	-0.665	0.298	2.325	1.16	0.289	-0.589	-0.463	NA	0.653	-1.525
11	2033422	2035226	PVP01_1147600	PVP01_1147600	29	7	1.834	0.609	0.659	0.243	-0.127	-0.349	-1.363	0.632	1.072	-1.2	2.185	-1.709
12	71044	73041	PVP01_1201800	TRAG20	34	7	0.484	0.27	0.172	1.006	1.799	-0.01	-1.571	2.007	-0.527	-0.321	2.118	-0.658
12	169336	170568	PVP01_1204100	PVP01_1204100	19	7	1.335	1.688	-1.164	-0.413	0.162	0.722	NA	0.248	0.189	-1.317	2.084	-1.441
12	939920	940818	PVP01_1224300	PVP01_1224300	27	7	0.051	0.597	0.22	1.301	-0.233	-0.283	-0.428	1.424	-0.319	0.68	2.44	-1.186
12	1880027	1882480	PVP01_1245700	PVP01_1245700	47	7	-0.088	2.248	-0.121	1.32	-1.729	-1.077	0.567	0.393	0.569	1.486	2.507	-1.13
12	2375710	2378210	PVP01_1257700	PVP01_1257700	29	7	0.713	0.728	-0.693	-0.774	2.176	0.683	-1.109	1.126	0.019	-1.22	0.048	-1.948
12	2500576	2504070	PVP01_1260700	PVP01_1260700	45	7	2.071	0.164	-1.297	0.098	-1.387	0.142	-0.889	-0.653	0.534	0.147	0.609	-1.326
13	766781	768818	PVP01_1316200	PVP01_1316200	27	7	0.484	-0.745	0.017	-0.565	0.363	0.495	0.133	-0.529	2.043	1.503	-0.982	-0.089
13	922228	924018	PVP01_1320300	PVP01_1320300	11	7	1.026	1.834	0.352	2.129	0.326	-0.994	-0.309	-0.716	-0.774	0.139	0.723	-0.165
14	330618	334571	PVP01_1406900	PVP01_1406900	82	7	0.414	0.387	-0.809	1.075	0.262	-0.14	-0.434	2.111	-0.614	0.127	1.778	-1.637
14	504773	505890	PVP01_1410800	PVP01_1410800	15	7	0.875	NA	1.639	0.237	-0.537	1.195	0.846	NA	0.325	2.122	-1.115	-1.266
14	1097783	1098889	PVP01_1425600	PVP01_1425600	20	7	-1.739	0.509	0.092	2.069	1.236	-0.498	-0.867	1.215	-0.727	-0.513	1.39	0.119
14	1391052	1394315	PVP01_1431800	BDP2	34	7	0.003	1.06	-0.273	0.315	0.667	-0.131	-0.672	1.29	-0.746	0.429	2.287	-0.497
14	1446202	1446860	PVP01_1433600	PVP01_1433600	14	7	0.173	1.01	-0.773	2.084	-1.212	0.095	-0.607	1.208	-0.989	0.742	1.643	-1.312
14	1931655	1934804	PVP01_1444600	PVP01_1444600	54	7	1.24	0.143	-1.441	0.42	2.422	0.068	-1.109	1.673	-0.216	-1.816	0.416	-1.975
1	390005	390982	PVP01_0107800	PVP01_0107800	17	6	-0.975	1.735	-0.693	1.422	0.541	0.525	-0.96	1.126	-0.211	-1.159	2.088	-1.003
1	453522	460853	PVP01_0109600	PVP01_0109600	135	6	0.524	0.785	-1.128	1.327	0.177	-0.49	-0.283	2.147	-0.413	-1.001	1.812	-1.265
2	612216	614985	PVP01_0214400	PVP01_0214400	39	6	-0.957	2.007	-1.367	0.769	1.142	0.063	-0.755	-0.57	-1.043	1.078	1.928	-0.806
3	633899	642589	PVP01_0314000	CRMP2	88	6	0.887	1.055	-0.621	0.362	1.373	-0.527	-1.366	1.855	2.32	-1.954	-0.262	-1.378
4	843001	844715	PVP01_0420900	PVP01_0420900	29	6	1.851	-0.223	-0.043	0.186	-0.815	0.866	-0.143	2.193	1.101	-0.365	1.663	-0.847
5	630543	632531	PVP01_0515100	PLP5	35	6	-1.158	0.454	-1.441	0.469	2.012	0.293	NA	-0.291	0.017	-1.009	0.786	-2.089
6	743576	747880	PVP01_0618200	AdoMetDC/ODC	89	6	-0.392	0.575	-1.849	1.064	0.256	-1.13	-0.781	1.434	0.185	-0.67	2.064	-1.924
6	822165	823274	PVP01_0620200	PVP01_0620200	30	6	0.197	0.2	-1.22	1.828	1.956	0.266	-0.428	-0.447	-0.169	NA	2.107	-1.05
7	1168142	1170003	PVP01_0727600	PVP01_0727600	31	6	-0.162	1.283	-0.125	0.7	1.623	-0.716	2.125	1.166	-0.045	-1.2	0.803	-1.299
8	467502	469232	PVP01_0810600	PVP01_0810600	37	6	-0.817	2.303	-1.141	0.78	0.03	1.114	-0.043	1.866	-0.692	-0.724	2.084	-1.925
9	823351	824272	PVP01_0918600	PVP01_0918600	10	6	-1.164	1.591	-0.592	1.945	0.773	NA	0.884	2.003	NA	-1.491	1.41	-1.521
9	1917130	1918884	PVP01_0943400	PVP01_0943400	29	6	-1.141	2.043	-0.975	1.479	0.756	-0.363	0.973	0.488	-0.728	NA	0.69	-2.116
9	2030212	2033283	PVP01_0946500	PVP01_0946500	40	6	2.065	-0.768	-0.936	0.687	0.21	-1.025	0.898	0.87	-0.071	0.034	-0.44	-1.64
10	890071	890808	PVP01_1020600	PNP	13	6	-0.812	0.208	0.704	2.119	-0.371	0.351	NA	0.55	-0.699	-1.002	1.579	-0.405
10	902153	902968	PVP01_1020900	PVP01_1020900	9	6	2.167	-1.241	NA	0.62	0.637	2.229	NA	1.378	2.068	NA	-0.123	-0.885
10	1079578	1081312	PVP01_1024800	LRR2	30	6	-1.026	0.629	-0.774	1.763	2.025	-0.193	0.114	-0.39	-0.649	0.649	1.128	-1.443
11	819299	820522	PVP01_1119300	PSOP6	13	6	0.637	-0.02	NA	1.997	-0.835	1.042	0.175	-0.404	1.463	NA	2.052	-1.984
11	904003	906386	PVP01_1121100	PVP01_1121100	49	6	0.721	0.888	0.768	0.969	0.255	-0.555	-1.276	2.123	-0.345	-1.152	-0.167	-1.223
11	989074	994572	PVP01_1122400	PVP01_1122400	68	6	-1.145	2.032	-0.467	0.948	1.153	-0.612	-0.032	1.548	-0.977	0.031	0.818	-1.467
12	155262	158072	PVP01_1203800	PVP01_1203800	49	6	-0.718	-1.731	-0.169	0.169	0.571	-0.73	0.926	2.361	0.03	-1.2	0.559	-1.648
12	2397835	2398837	PVP01_1258200	PVP01_1258200	21	6	-1.266	0.31	2.011	1.945	-0.75	-1.008	-1.131	0.55	-0.553	0.235	1.762	-0.633
12	2514922	2518356	PVP01_1261100	DDX5	55	6	0.421	-0.81	-1.491	0.074	0.095	-1.02	-0.527	1.071	1.612	-2.086	2.101	-2.485
12	2746338	2747897	PVP01_1266100	PVP01_1266100	28	6	2.059	-0.724	-2.056	-0.774	1.266	1.149	0.38	-0.685	1.167	NA	1.295	-1.572
13	444858	446219	PVP01_1309600	PVP01_1309600	29	6	-0.111	0.589	-1.974	0.243	1.38	-0.792	-1.131	0.001	-1.191	0.628	2.025	-1.941
13	979390	981891	PVP01_1321900	PVP01_1321900	33	6	1.173	-0.004	-1.154	0.553	0.774	0.886	-0.913	-1.165	2.21	-2.127	0.124	-2.1
13	1345614	1348914	PVP01_1331600	ATG4	47	6	-1.249	0.62	0.654	0.602	2.056	-0.532	-1.493	0.661	-0.785	-1.2	0.659	-1.407
13	1918423	1922382	PVP01_1343700	PVP01_1343700	96	6	-0.948	1.038	-0.672	0.789	0.427	-0.521	0.411	2.218	-0.712	-1.302	0.81	-1.843
14	869673	872042	PVP01_1420100	PVP01_1420100	39	6	0.8	-0.163	-1.168	0.948	1.571	-1.193	-0.58	0.488	-0.9	-0.176	2.207	0.037
14	2340670	2343333	PVP01_1453600	PVP01_1453600	28	6	0.371	-0.765	2.05	0.121	0.924	0.791	0.67	-0.034	-0.863	-0.594	-0.871	-0.89
1	594966	596353	PVP01_0113200	PVP01_0113200	17	5	0.089	-0.313	-0.152	-1.041	0.47	0.173	0.004	-0.791	-0.408	-0.027	2.084	-1.044
1	604221	605585	PVP01_0113500	PVP01_0113500	27	5	-0.231	1.735	-0.598	0.307	0.955	2.097	-0.744	0.236	-0.901	-1.27	-0.266	-0.562
3	241956	244735	PVP01_0304600	MAg-1	60	5	-0.154	2.144	-0.226	1.069	0.285	-0.712	-0.236	0.791	-0.626	-0.376	0.003	-1.42
3	484833	489416	PVP01_0311100	PVP01_0311100	108	5	0.002	0.485	-0.097	-0.042	-0.566	-0.815	2.085	-0.322	0.489	-1.169	0.591	-2.107
3	530378	531910	PVP01_0312000	PVP01_0312000	23	5	-0.301	0.963	-0.215	2.049	-0.11	-0.442	-1.637	0.282	0.06	-1.002	2.179	-1.33
7	314798	318871	PVP01_0705600	PVP01_0705600	89	5	-0.043	0.879	-1.091	-0.308	0.975	-0.513	0.181	-1.41	0.54	-0.395	2.392	-1.668
7	605791	611236	PVP01_0712900	PVP01_0712900	111	5	0.384	-0.397	-1.403	0.078	-0.73	0.274	-0.144	2.142	-0.687	-0.281	0.426	-1.889
8	620410	623087	PVP01_0814300	HAP2	34	5	-1.26	1.323	-0.909	0.307	0.166	-1.241	-0.237	1.378	-1.512	-1.317	2.19	-1.227
8	1289044	1293222	PVP01_0829900	PVP01_0829900	55	5	-0.782	0.387	-0.47	-0.561	-0.46	0.217	-0.855	2.257	0.04	-1.161	1.347	-1.366
8	1524622	1526214	PVP01_0836100	IMC1e	39	5	-0.909	2.245	0.572	0.313	0.327	-1.035	-1.032	NA	-0.348	-1.116	0.62	-1.143
9	320444	322342	PVP01_0905400	PVP01_0905400	46	5	-0.003	0.555	-0.135	-0.366	-0.634	0.226	0.404	-0.789	-0.541	0.178	2.396	-1.508
10	564080	565771	PVP01_1012400	PVP01_1012400	31	5	-0.111	2.081	0.022	-1.413	0.788	0.441	-1.288	-0.529	-0.031	-0.824	0.358	-1.473
11	1265035	1266690	PVP01_1129500	PVP01_1129500	28	5	-1.003	0.225	-1.723	2.049	0.916	-1.511	0.319	0.032	-1.233	-0.827	-0.268	-2.027
11	1563686	1569437	PVP01_1136900	LRR6	69	5	-1.638	1.148	-1.61	2.049	0.001	-0.294	-0.467	0.208	-0.22	-0.447	0.018	-1.876
12	726326	729190	PVP01_1217400	PVP01_1217400	48	5	0.071	-0.421	-0.949	0.9	0.609	-1.109	-0.65	1.217	-0.559	-0.033	2.466	-2.01
12	1158675	1159538	PVP01_1228900	PVP01_1228900	25	5	-1.02	0.34	-0.729	2.062	-1.65	0.8	-0.161	1.126	-0.235	-1.275	0.792	-0.491
12	1701589	1704096	PVP01_1241700	PVP01_1241700	52	5	-0.812	1.741	-0.751	0.242	1.563	-1.745	2.02	-0.454	-1.105	-0.948	1.059	-1.079
12	2744248	2746017	PVP01_1266000	NCS2	32	5	2.217	0.227	-0.652	-0.758	-0.702	1.235	-0.254	0.488	2.05	-0.532	-0.486	-1.309
12	2996079	2996585	PVP01_1270900	PVP01_1270900	16	5	-0.608	1.953	NA	2.811	0.414	0.732	NA	-0.685	-1.063	-1.002	0.932	-1.73
13	144397	146952	PVP01_1303300	PVP01_1303300	56	5	0.611	-0.514	-1.065	2.021	-0.958	-0.902	-1.131	0.976	0.433	-1.816	1.175	-1.984
13	1193353	1194551	PVP01_1328100	PVP01_1328100	32	5	-1.049	-0.851	-0.747	0.598	0.621	-0.44	-1.266	2.11	-0.739	-1.685	1.847	0.407
13	1913525	1916389	PVP01_1343500	PVP01_1343500	61	5	-0.992	0.588	-0.328	0.154	0.097	-0.091	-0.43	2.024	-0.876	-0.506	1.433	-1.37
14	1686989	1687839	PVP01_1439500	PVP01_1439500	22	5	0.632	-1.527	2.011	-0.742	-0.171	1.268	1.286	1.29	-0.582	-1.409	-1.115	-0.64
14	1947539	1949554	PVP01_1445000	ATX3	36	5	-0.659	0.923	-1.336	1.717	-0.045	-0.638	0.462	1.958	-1.555	-1.033	2.145	-1.762
14	2476485	2478872	PVP01_1457100	PVP01_1457100	32	5	0.572	0.054	0.071	1.611	2.075	-0.42	-0.906	-1.165	-0.353	-0.638	-0.272	-0.971
1	626753	629323	PVP01_0114000	PVP01_0114000	27	4	-1.334	2.295	-0.526	0.451	-0.45	-0.567	1.487	-1.344	-0.463	NA	1.214	-1.046
4	185114	186071	PVP01_0404200	TRAG3	24	4	-0.083	0.529	-1.253	-0.439	-0.192	-0.831	0.006	-1.096	-0.033	0.304	2.091	-0.757
5	232026	233450	PVP01_0505000	PVP01_0505000	15	4	-0.086	1.511	-1.868	2.423	-1.515	-0.802	-1.493	0.293	-1.233	-1.002	1.745	-0.36
5	452352	454769	PVP01_0510300	PVP01_0510300	46	4	0.159	0.783	-0.63	0.642	-0.604	-0.215	-1.493	-0.529	-0.43	-1.22	2.097	-1.564
5	664346	665552	PVP01_0515800	PVP01_0515800	19	4	-1.723	2.076	-0.443	1.631	-1.162	-1.241	-0.82	-0.328	-0.536	0.71	2.219	-0.997
5	876044	881464	PVP01_0521700	PVP01_0521700	86	4	-1.427	1.01	-0.778	0.533	-0.705	-1.582	-0.284	0.162	-1.129	-1.549	2.202	-1.349
8	101298	106185	PVP01_0801900	PVP01_0801900	79	4	0.043	0.703	-1.113	2.101	-1.06	-1.238	-0.682	0.741	-0.85	-1.766	-0.511	-2.211
8	266131	267209	PVP01_0805900	ALBA3	20	4	-0.626	-0.111	-1.158	0.237	-1.729	-0.868	-1.415	2.003	-1.112	0.139	1.038	-1.637
8	496985	498616	PVP01_0811700	PVP01_0811700	23	4	1.768	-0.363	-0.76	-1.262	-0.369	2.204	-0.969	NA	2.085	0.649	-1.115	-1.84
8	1074423	1075506	PVP01_0824200	PVP01_0824200	17	4	-0.812	0.424	1.289	2.476	-0.175	-0.741	-0.855	-1.096	-0.338	-1.002	1.333	-0.11
8	1508714	1509805	PVP01_0835600	CSP	6	4	-0.652	NA	1.333	-0.565	-1.515	-0.024	-1.625	2.003	-0.821	-0.513	0.826	1.435
9	817752	822044	PVP01_0918500	PVP01_0918500	98	4	-0.023	-0.791	-0.983	-0.24	0.825	0.314	-0.158	2.152	0.183	-1.66	-1.162	-1.519
10	199642	200977	PVP01_1004000	PVP01_1004000	29	4	-0.767	2.119	-1.513	1.007	-1.471	-2.006	-1.288	0.427	-1.555	-0.399	0.893	-2.189
11	255631	257334	PVP01_1106300	PVP01_1106300	21	4	-1.179	2.105	2.011	-0.84	NA	-0.623	-1.082	0.17	-1.852	-1.685	1.095	-0.949
12	284995	286712	PVP01_1207000	LRR4.1	25	4	-0.769	1.16	-1.513	0.393	-1.878	-1.733	-1.131	1.949	-1.41	-1.002	2.113	-1.817
12	326606	327958	PVP01_1208100	P48/45	18	4	-0.528	-1.191	1.352	2.408	-0.175	-0.913	-1.493	-0.685	1.258	0.219	-0.653	-0.199
12	404177	408928	PVP01_1209900	PVP01_1209900	89	4	-0.417	0.529	-1.638	2.287	-0.203	-0.054	0.15	-0.566	-0.116	-1.491	1.772	-2.45
12	440718	443504	PVP01_1210600	HSP110	36	4	-1.441	0.434	-1.22	2.409	-0.835	0.051	-1.493	-1.6	-0.815	-0.088	1.477	-1.807
12	638266	639876	PVP01_1215200	PVP01_1215200	21	4	0.421	-0.199	-0.881	1.661	0.366	-0.707	-0.744	-1.713	-0.292	-0.501	2.492	-0.58
12	1865739	1866887	PVP01_1245100	PVP01_1245100	26	4	-0.368	1.085	-0.354	0.56	0.595	-0.724	-1.131	-1.165	-0.117	-1.689	2.024	-1.199
12	1923041	1924398	PVP01_1247100	PVP01_1247100	24	4	-0.643	0.363	-1.14	-0.876	-0.067	0.219	-0.755	2.26	-0.048	0.513	NA	-1.801
12	2698363	2701386	PVP01_1264800	PVP01_1264800	47	4	-0.881	-1.339	-1.253	-0.428	2.094	-0.892	1.843	0.81	-1.31	-1.002	1.763	-2.117
12	2858330	2862430	PVP01_1268300	PVP01_1268300	101	4	-0.781	0.366	-1.034	-0.744	0.217	-1.14	-0.85	2.294	-1.436	-1.439	0.742	-1.981
12	3002905	3006282	PVP01_1271100	PVP01_1271100	86	4	-1.482	0.016	-1.494	0.443	-0.785	-0.66	2.698	1.866	-0.78	-1.195	-0.306	-1.785
13	179105	180073	PVP01_1304400	PVP01_1304400	12	4	-0.592	2.043	-1.164	0.708	0.593	-1.241	NA	NA	0.619	-1.685	-0.439	-0.962
13	974517	976949	PVP01_1321800	MSH2-1	19	4	2.092	0.151	-0.846	-0.576	0.153	-0.141	-0.869	NA	2.19	-0.783	-0.119	-0.701
13	1888410	1891645	PVP01_1342900	PVP01_1342900	35	4	-1.513	0.04	0.352	-1.262	2.025	-1.863	0.006	NA	-1.714	-0.922	-0.144	-1.149
14	410444	412585	PVP01_1409000	PVP01_1409000	23	4	-0.26	2.086	-1.435	0.045	-0.871	-1.731	NA	0.863	-1.325	-0.948	1.999	-1.338
14	749526	750672	PVP01_1417100	PVP01_1417100	15	4	0.352	2.086	-0.592	-0.621	-0.001	0.572	0.663	-0.74	-0.536	-1.317	-0.089	-0.697
14	1505395	1508634	PVP01_1435700	PVP01_1435700	40	4	1.088	-0.959	-1.638	-0.601	-0.533	-0.389	1.009	2.395	1.47	-0.948	-0.555	-0.787
14	1580948	1583413	PVP01_1437600	PSOP17	29	4	-0.327	1.645	-0.866	-1.288	0.112	-0.667	-1.493	2.089	-1.515	-1.22	0.047	-1.238
14	1625125	1626753	PVP01_1438400	PVP01_1438400	19	4	2.033		-1.435	-1.145	0.012	-0.596	0.663	NA	0.931	-0.641	NA	-1.916
14	1988398	1991656	PVP01_1445900	PVP01_1445900	59	4	-0.393	-0.179	-0.881	0.101	1.546	-1.026	-0.82	2.152	-1.379	-1.002	0.121	-2.306
14	2833922	2836480	PVP01_1466700	LRR12	49	4	-0.043	-0.125	-0.421	-0.335	0.082	-0.203	0.503	1.507	-0.293	-0.465	2.253	-1.293
5	849436	850418	PVP01_0520700	PVP01_0520700	12	3	-0.086	2.043	-1.191	0.86	-0.641	-1.511	NA	-1.508	NA	NA	1.64	-1.401
6	694254	696650	PVP01_0616700	GEXP15	24	3	-0.51	0.944	-1.586	1.666	-0.532	-0.994	NA	-0.285	-0.899	-0.399	2.219	-1.653
7	1334891	1337022	PVP01_0731900	PVP01_0731900	38	3	-0.122	-0.084	0.2	-0.326	-0.719	2.341	1.573	NA	-0.958	-1.402	-0.046	-0.977
7	1354121	1355453	PVP01_0732600	PVP01_0732600	30	3	-0.244	-0.994	-0.909	-1.145	-0.371	0.524	-0.435	-1.096	0.114	-0.513	2.101	-1.991
9	1203603	1208951	PVP01_0927400	ATG23	134	3	-0.976	-0.713	-1.698	0.042	1.214	-0.367	-0.876	2.002	-0.275	-1.436	-0.854	-1.696
9	1269955	1275152	PVP01_0929100	PFK11	74	3	-0.952	-0.132	-0.499	-0.162	-0.027	-0.662	2.194	1.505	-1.09	-0.498	0.94	-2.147
12	1200853	1201930	PVP01_1230200	PVP01_1230200	16	3	-0.3	0.956	2.227	0.193	-0.835	-0.273	-0.877	-1.09	-0.526	-0.105	NA	-0.169
12	1353224	1355342	PVP01_1233700	PVP01_1233700	24	3	-0.443	-0.769	-1.513	0.101	-0.659	-0.233	NA	0.78	-0.348	-1.002	2.249	-1.88
12	1584115	1585854	PVP01_1239600	WDR79	39	3	-0.827	2.163	-1.32	-0.358	-0.116	-0.704	1.034	0.028	-1.734	-0.67	-0.533	-1.646
13	159137	160297	PVP01_1303800	PVP01_1303800	26	3	-1.141	0.299	-1.158	-0.429	0.595	-1.468	-0.744	-0.321	-1.163	-0.268	2.147	-2.145
13	531075	533123	PVP01_1311500	PVP01_1311500	46	3	-0.354	0.299	-1.429	-0.328	NA	-1.449	-1.082	2.048	-1.166	-1.59	0.292	-2.336
13	901909	903981	PVP01_1319900	DPH2	50	3	-0.501	0.757	-0.066	-1.463	-0.546	-1.439	0.601	-1.401	-0.644	-1.549	2.228	-1.859
13	1587292	1590081	PVP01_1336700	PVP01_1336700	53	3	-0.669	2.105	-1.367	-0.447	-0.6	-0.951	-0.73	0.919	-0.701	-1.224	0.714	-2.088
14	34548	35805	PVP01_1400900	PVP01_1400900	37	3	-0.964	-0.936	-0.232	-0.151	0.903	-0.13	2.049	-0.78	-1.918	0.255	-0.013	-0.354
14	539584	541071	PVP01_1412100	PVP01_1412100	22	3	-0.949	0.082	-1.13	-1.17	-0.981	-0.519	-0.59	0.488	-1.708	-0.448	2.12	-0.554
14	732781	736992	PVP01_1416800	PVP01_1416800	56	3	-0.946	0.441	-1.164	-0.697	-0.869	-1.423	-1.022	2.089	-1.276	-1.002	0.724	-2.224
14	1259368	1261188	PVP01_1429200	PVP01_1429200	15	3	-0.077	-0.477	2.183	-1.506	0.541	-0.074	0.846	-1.165	-0.423	-0.574	-0.982	-1.08
14	1998494	1999945	PVP01_1446100	PVP01_1446100	15	3	-1.408	1.607	NA	0.407	2.025	-0.078	NA	-0.328	-0.001	-0.399	-0.116	-1.881
14	2537122	2538780	PVP01_1458200	PFS2	24	3	-0.36	-1.241	-1.244	-0.774	0.237	0.191	-0.252	-1.165	-1.856	-1.658	2.101	-1.68
2	140093	144454	PVP01_0202700	PVP01_0202700	97	2	-0.611	0.221	2.002	-1.124	-1.679	-1.013	-0.879	-0.673	-1.127	-1.531	-0.968	-0.541
3	312904	314421	PVP01_0306100	PVP01_0306100	27	2	-0.592	-0.179	-1.868	-0.182	NA	-0.218	2.005	-0.191	-1.512	0.219	-0.17	-2.372
6	358854	361316	PVP01_0608000	GcpE	36	2	-1.164	-0.583	-0.36	2.157	-0.777	-0.994	-0.309	-0.285	NA	-0.972	1.133	-1.717
6	551004	553371	PVP01_0612700	PVP01_0612700	48	2	-0.792	-0.071	-1.141	-0.791	-0.932	-0.613	-1.131	0.488	-1.354	-0.908	2.202	-2.341
9	2001384	2007419	PVP01_0945900	PVP01_0945900	87	2	-1.163	2.086	-1.569	-0.752	-0.33	-1.283	-0.423	-0.105	-1.185	-1.909	0.305	-2.134
9	2061160	2069867	PVP01_0947400	PVP01_0947400	139	2	-0.143	-0.328	-1.095	-0.435	-0.503	-0.757	-0.455	2.007	-0.61	-0.228	0.973	-1.798
12	1528434	1529529	PVP01_1238500	LRR14.1	21	2	-1.513	-0.769	-1.141	-1.145	-1.162	-1.008	2.023	NA	-0.728	-0.948	0.623	-1.84
13	494542	495783	PVP01_1310700	PVP01_1310700	18	2	-1.179	0.293	-0.09	-1.145	2.061	-1.889	-0.82	NA	-1.154	-1.317	-1.115	-1.108
13	859650	861587	PVP01_1318700	GDH2	29	2	-1.414	-0.333	-1.441	0.521	-0.993	-1.733	-1.094	2.276	-1.965	-0.399	-0.266	-2.016
2	463330	467790	PVP01_0211300	PVP01_0211300	84	1	-1.058	-0.272	-0.171	-0.767	-1.172	-0.284	-0.673	2.271	-0.366	-0.689	-0.044	-1.386
14	2389280	2390777	PVP01_1455000	PVP01_1455000	32	1	-0.945	-0.3	-1.441	-1.018	2.061	-0.49	-1.149	NA	-0.689	-1.491	-0.656	-1.87
* Number of countries with Tajima D values in excess of zero. PNG Papua New Guinea
