# Supplementary material for: Distinctive genetic structure and selection patterns in Plasmodium vivax from South Asia and East Africa
Source: Nat Commun. 2021 May 26;12:3160. doi: 10.1038/s41467-021-23422-3 (PMC8154914; doi:10.1038/s41467-021-23422-3)
Supplement: Supplementary file 13 — Supplementary Data 11 [file 41467_2021_23422_MOESM13_ESM.xlsx]

## Sheet: SD11
Supplementary Data 11. SNPs with high Fst (>0.5; 95%-tile) and Rsb (>1.85; 95%-tile) values
Chr	Pos	Ref	Gene name	abs(Rsb)	Fst	Region
13	815186	A	PVP01_1317300	4.515	0.649	South America VS South East Asia
13	815188	G	PVP01_1317300	4.515	0.629	South America VS South East Asia
13	828830	C	PVP01_1317700	4.451	0.635	South Asia VS South East Asia
11	1423431	C	PVP01_1133300	4.425	0.593	East Africa VS South East Asia
13	815186	A	PVP01_1317300	4.293	0.525	East Africa VS South East Asia
14	493149	C	PVP01_1410400	4.183	0.657	South America VS South Asia
1	565961	G	PVP01_0112400	4.17	0.635	East Africa VS South Asia
10	1073863	G	RNAPI	4.133	0.599	East Africa VS South East Asia
10	1097807	C	PVP01_1025100	4.073	0.518	East Africa VS South East Asia
4	401319	A	ACS9	3.956	0.655	East Africa VS South East Asia
5	1095547	C	PVP01_0526800	3.79	0.587	South America VS South East Asia
10	1440220	C	TRAG18	3.715	0.693	East Africa VS South Asia
2	174335	G	PVP01_0203400	3.701	0.578	South America VS South East Asia
5	1261300	C	ApiAP2	3.69	0.532	East Africa VS South East Asia
11	1470087	G	PVP01_1134400	3.649	0.704	East Africa VS South America
11	1527822	C	PVP01_1135500	3.619	0.527	East Africa VS South America
9	1042691	G	PVP01_0923500	3.513	0.522	South America VS South East Asia
5	1089674	A	PVP01_0526800	3.498	0.551	East Africa VS South Asia
11	1491571	A	PVP01_1135000	3.496	0.659	South America VS South Asia
14	1269895	G	PPPK-DHPS	3.492	0.609	South America VS South East Asia
3	644696	C	PVP01_0314100	3.465	0.588	South Asia VS South East Asia
14	1248575	G	CAF1	3.456	0.711	East Africa VS South East Asia
10	1006026	A	PVP01_1023200	3.425	0.664	South Asia VS South East Asia
11	607801	T	PVP01_1114100	3.395	0.542	South Asia VS South East Asia
12	2966935	G	CRMP4	3.391	0.625	South America VS South Asia
10	1440220	C	TRAG18	3.38	0.751	South Asia VS South East Asia
11	1306921	G	PVP01_1130300	3.364	0.863	South America VS South Asia
14	2466065	G	ACS11	3.315	0.638	East Africa VS South East Asia
11	1476150	G	PVP01_1134600	3.312	0.625	East Africa VS South America
13	815191	C	PVP01_1317300	3.308	0.623	East Africa VS South East Asia
3	382736	T	SIAP1	3.284	0.707	South Asia VS South East Asia
13	167497	C	PVP01_1304100	3.283	0.803	South America VS South East Asia
14	648188	A	PVP01_1414500	3.265	0.638	South Asia VS South East Asia
14	1248575	G	CAF1	3.25	0.584	South Asia VS South East Asia
5	1323485	C	BRR2	3.243	0.837	South America VS South East Asia
12	1085887	C	PVP01_1227400	3.237	0.696	South America VS South Asia
14	1245473	G	CAF1	3.22	0.522	East Africa VS South East Asia
5	1261739	G	ApiAP2	3.219	0.518	East Africa VS South America
14	1244420	A	CAF1	3.213	0.669	South Asia VS South East Asia
5	1261300	C	ApiAP2	3.2	0.623	East Africa VS South Asia
12	769318	T	TRAP	3.196	0.683	East Africa VS South America
11	1599717	G	PVP01_1137700	3.172	0.733	East Africa VS South East Asia
14	1287813	C	AQP2	3.172	0.575	South Asia VS South East Asia
5	1261483	C	ApiAP2	3.151	0.823	East Africa VS South America
7	275073	G	RNaseII	3.138	0.658	South Asia VS South East Asia
12	326682	A	P48/45	3.133	0.535	South Asia VS South East Asia
11	1676594	C	CLS	3.103	0.577	South America VS South East Asia
6	666059	C	PVP01_0615900	3.098	0.536	South Asia VS South East Asia
12	2965419	T	CRMP4	3.09	0.661	South America VS South Asia
11	1418523	C	PVP01_1133200	3.062	0.581	South America VS South Asia
6	668360	G	P28	3.028	0.835	South Asia VS South East Asia
7	993191	T	PVP01_0723000	3.02	0.764	East Africa VS South America
11	1543200	T	PVP01_1136000	3.001	0.741	South America VS South East Asia
13	335184	C	CRMP3	2.966	0.948	South America VS South East Asia
2	391606	G	PVP01_0209400	2.961	0.522	South America VS South East Asia
14	1887644	C	PVP01_1443400	2.91	0.862	East Africa VS Southern SEA
14	648190	G	PVP01_1414500	2.895	0.59	South Asia VS South East Asia
13	426056	A	PVP01_1309200	2.891	0.61	East Africa VS South America
10	1004242	A	PVP01_1023200	2.876	0.573	South Asia VS South East Asia
12	323703	G	P47	2.865	0.818	South Asia VS South East Asia
13	1055910	G	PVP01_1323600	2.861	0.668	South Asia VS South East Asia
8	927128	C	ATPase7	2.859	0.897	East Africa VS South America
14	2968462	A	PVP01_1469500	2.846	0.773	South America VS South East Asia
3	502022	T	PVP01_0311200	2.84	0.727	South America VS South East Asia
11	1741892	G	PVP01_1141100	2.832	0.583	South America VS South East Asia
7	1427171	C	CLAG7	2.823	0.738	South America VS South East Asia
5	1261300	C	ApiAP2	2.821	0.666	East Africa VS South America
7	832234	T	PVP01_0718800	2.816	0.65	East Africa VS South East Asia
12	769476	A	TRAP	2.799	0.687	East Africa VS South America
1	143564	T	PVP01_0103100	2.792	0.634	South America VS South Asia
14	1887638	C	PVP01_1443400	2.787	0.833	East Africa VS Southern SEA
13	944761	G	PVP01_1320900	2.782	0.577	East Africa VS South America
11	1532290	C	PVP01_1135600	2.773	0.888	South America VS South Asia
13	293708	C	PVP01_1306300	2.767	0.624	South America VS South East Asia
13	825687	G	ISC3	2.763	0.584	South America VS South East Asia
14	1198006	C	PVP01_1428100	2.763	0.792	South Asia VS South East Asia
5	1314777	C	RPS19	2.76	0.671	South America VS South East Asia
7	832234	T	PVP01_0718800	2.757	0.748	South Asia VS South East Asia
5	553992	C	PVP01_0513300	2.755	0.52	East Africa VS South East Asia
14	1248575	G	CAF1	2.747	0.738	South America VS South East Asia
12	469258	C	PVP01_1211000	2.745	0.597	South America VS South Asia
11	1599717	G	PVP01_1137700	2.739	0.553	East Africa VS Southern SEA
7	1096944	C	PVP01_0725400	2.737	0.699	East Africa VS South East Asia
12	1205985	T	PVP01_1230300	2.737	0.648	South Asia VS South East Asia
13	994249	G	PVP01_1322000	2.736	0.719	East Africa VS Southern SEA
8	1082287	T	PVP01_0824400	2.727	0.502	South Asia VS Southern SEA
12	211829	C	TKL3	2.716	0.752	East Africa VS South America
14	1244420	A	CAF1	2.71	0.695	East Africa VS South East Asia
11	1558771	C	NCS6	2.705	0.662	South America VS South East Asia
11	1555670	C	P12p	2.689	0.86	South America VS South East Asia
12	788740	T	PVP01_1219200	2.682	0.533	South America VS Southern SEA
13	654320	C	PVP01_1314200	2.678	0.657	South America VS South East Asia
11	1265740	A	PVP01_1129500	2.677	0.921	East Africa VS South America
14	115034	T	RBP2a	2.675	0.51	South East Asia VS Southern SEA
5	722067	G	PVP01_0517200	2.666	0.572	South America VS South Asia
13	815186	A	PVP01_1317300	2.666	0.579	South East Asia VS Southern SEA
13	815188	G	PVP01_1317300	2.666	0.556	South East Asia VS Southern SEA
13	1281654	G	PVP01_1330600	2.661	0.503	East Africa VS South America
11	518138	C	PVP01_1112300	2.66	0.746	South Asia VS South East Asia
14	2700045	G	PVP01_1462700	2.657	0.57	East Africa VS South America
13	1039665	C	PVP01_1323000	2.646	0.587	South America VS South Asia
8	1065345	C	PVP01_0823900	2.636	0.847	South Asia VS Southern SEA
3	726557	A	PVP01_0316700	2.635	0.687	South America VS South Asia
14	2206735	G	PVP01_1450700	2.631	0.628	East Africa VS South East Asia
11	1274224	C	PVP01_1129700	2.626	0.639	South America VS South Asia
8	1082186	T	PVP01_0824400	2.622	0.91	South Asia VS Southern SEA
11	1448362	T	PVP01_1133700	2.619	0.539	South America VS South East Asia
9	1554982	C	PVP01_0936200	2.606	0.681	South America VS South East Asia
13	1039652	C	PVP01_1323000	2.599	0.51	South America VS South East Asia
11	1742025	C	PVP01_1141100	2.584	0.554	South Asia VS South East Asia
11	1266124	G	PVP01_1129500	2.576	0.921	South Asia VS South East Asia
14	2581226	C	PVP01_1459000	2.574	0.539	East Africa VS South East Asia
11	1259925	A	PVP01_1129200	2.574	0.633	South America VS South Asia
5	1213949	T	PVP01_0529300	2.574	0.688	South America VS South East Asia
7	1106721	C	PVP01_0725700	2.572	0.711	South America VS South East Asia
6	427735	A	PVP01_0609500	2.567	0.852	East Africa VS South Asia
14	648188	A	PVP01_1414500	2.561	0.688	South America VS South East Asia
14	1305248	A	PVP01_1430300	2.561	0.784	South Asia VS South East Asia
11	518138	C	PVP01_1112300	2.559	0.684	South America VS South Asia
11	1688546	G	PVP01_1139900	2.556	0.725	South America VS South Asia
7	268151	G	PVP01_0704400	2.546	0.583	South America VS South Asia
5	1073262	C	PUF2	2.545	0.606	East Africa VS South America
11	1543200	T	PVP01_1136000	2.544	0.774	South America VS South Asia
8	1217304	G	PVP01_0828100	2.535	0.862	East Africa VS South America
6	982683	G	DBP	2.53	0.58	East Africa VS South Asia
12	379984	C	PVP01_1209200	2.527	0.521	South America VS South East Asia
13	1035259	C	ABCG2	2.525	0.676	East Africa VS South East Asia
14	2264179	C	AARP1	2.518	0.649	South America VS South East Asia
11	1462927	G	PVP01_1134200	2.515	0.526	East Africa VS South America
13	1222479	G	PVP01_1328800	2.507	0.802	South Asia VS South East Asia
2	170692	C	PVP01_0203200	2.505	0.581	East Africa VS South East Asia
11	1265874	C	PVP01_1129500	2.505	0.753	South Asia VS South East Asia
12	2965419	T	CRMP4	2.501	0.688	South Asia VS South East Asia
7	993191	T	PVP01_0723000	2.487	0.844	South America VS South Asia
11	505354	A	PVP01_1112200	2.486	0.612	East Africa VS South Asia
12	251533	T	PVP01_1206400	2.478	0.516	East Africa VS South America
14	949420	G	PVP01_1421900	2.475	0.559	South Asia VS South East Asia
11	518170	G	PVP01_1112300	2.473	0.787	South America VS South Asia
5	630572	C	PLP5	2.462	0.519	South America VS South Asia
9	1208268	C	ATG23	2.457	0.533	South Asia VS South East Asia
7	1140936	C	PVP01_0726700	2.451	0.585	South Asia VS South East Asia
13	1193506	T	PVP01_1328100	2.445	0.638	South Asia VS South East Asia
13	994249	G	PVP01_1322000	2.44	0.539	South Asia VS Southern SEA
11	1555001	A	P12p	2.436	0.538	South America VS South Asia
11	1651373	T	PVP01_1139100	2.435	0.855	South America VS South East Asia
11	519452	T	PVP01_1112300	2.434	0.795	South America VS South Asia
13	990705	A	PVP01_1322000	2.43	0.763	East Africa VS Southern SEA
11	1527822	C	PVP01_1135500	2.429	0.531	South America VS South Asia
13	1127239	G	PVP01_1325900	2.427	0.656	South America VS South Asia
10	984683	A	PVP01_1022600	2.419	0.846	East Africa VS South America
5	627121	A	PVP01_0515000	2.418	0.527	East Africa VS South America
10	524806	A	PVP01_1011500	2.418	0.877	South America VS South East Asia
5	1323489	A	BRR2	2.415	0.574	South America VS South East Asia
2	249858	C	CCp5	2.401	0.587	East Africa VS South Asia
5	1314848	A	RPS19	2.379	0.674	South America VS South East Asia
5	258290	C	PVP01_0505700	2.376	0.646	South America VS South East Asia
13	1039665	C	PVP01_1323000	2.376	0.609	South America VS South East Asia
14	1863688	C	PVP01_1442800	2.375	0.683	East Africa VS Southern SEA
14	2131501	A	PVP01_1449200	2.374	0.625	East Africa VS South America
7	1372764	C	PVP01_0733400	2.371	0.759	South America VS South East Asia
12	1085887	C	PVP01_1227400	2.36	0.77	South America VS South East Asia
13	812709	C	PVP01_1317300	2.354	0.906	South America VS South East Asia
5	1071362	C	PVP01_0526400	2.352	0.964	South America VS South Asia
3	689222	A	PVP01_0315600	2.347	0.582	South Asia VS South East Asia
14	2264181	G	AARP1	2.343	0.609	East Africa VS South East Asia
9	1580832	A	PVP01_0936900	2.329	0.693	South America VS South Asia
7	1140354	C	PVP01_0726700	2.326	0.541	South Asia VS South East Asia
7	339110	C	PVP01_0706100	2.323	0.549	East Africa VS South America
11	963179	C	ACS	2.321	0.678	East Africa VS South East Asia
1	765138	A	RAD54	2.318	0.527	East Africa VS South America
12	72817	A	TRAG20	2.314	0.534	South America VS South East Asia
2	478163	C	VPS51	2.307	0.583	East Africa VS South East Asia
3	758061	G	PVP01_0317700	2.304	0.584	East Africa VS South East Asia
14	1785870	T	PVP01_1441200	2.303	0.528	South East Asia VS Southern SEA
11	1462927	G	PVP01_1134200	2.3	0.76	South America VS South Asia
11	1527822	C	PVP01_1135500	2.299	0.655	South America VS South East Asia
3	502022	T	PVP01_0311200	2.294	0.536	East Africa VS South East Asia
14	1887644	C	PVP01_1443400	2.287	0.679	East Africa VS South East Asia
10	436228	T	PVP01_1009900	2.283	0.59	South America VS South East Asia
12	211829	C	TKL3	2.279	0.539	East Africa VS South East Asia
14	648188	A	PVP01_1414500	2.278	0.555	East Africa VS South East Asia
6	442173	A	PVP01_0610000	2.278	0.535	South America VS South Asia
14	492288	A	PVP01_1410400	2.278	0.702	South America VS South Asia
11	1491571	A	PVP01_1135000	2.277	0.789	East Africa VS South America
8	135178	A	PVP01_0802600	2.277	0.588	South America VS South East Asia
7	904857	A	PVP01_0720800	2.274	0.639	South America VS South Asia
5	693291	A	PVP01_0516600	2.27	0.647	South America VS South Asia
13	1826744	G	PVP01_1341500	2.265	0.693	South America VS South Asia
6	203633	C	PVP01_0604900	2.261	0.536	East Africa VS South East Asia
13	1233093	T	GR	2.252	0.744	South America VS South Asia
13	815101	C	PVP01_1317300	2.249	0.851	South East Asia VS Southern SEA
14	2592034	A	PVP01_1459500	2.245	0.63	South America VS South Asia
5	1067536	C	PVP01_0526300	2.243	0.543	South America VS South Asia
2	242222	C	PVP01_0205600	2.242	0.595	East Africa VS South America
6	468488	T	PVP01_0610600	2.241	0.507	South America VS South East Asia
7	1385384	G	VPS33	2.239	0.553	South America VS South Asia
8	837228	G	PVP01_0819100	2.22	0.522	South America VS South Asia
13	340505	G	CRMP3	2.22	0.977	South America VS South East Asia
9	641800	T	PVP01_0913800	2.219	0.719	South America VS South East Asia
9	641801	T	PVP01_0913800	2.219	0.719	South America VS South East Asia
7	392816	G	PVP01_0707500	2.218	0.768	East Africa VS South America
11	2001516	C	PVP01_1146900	2.216	0.517	South Asia VS South East Asia
11	1431633	C	PVP01_1133500	2.209	0.517	South America VS South East Asia
11	1470087	G	PVP01_1134400	2.206	0.745	East Africa VS South East Asia
14	2861887	C	G377	2.203	0.597	South America VS Southern SEA
13	812709	C	PVP01_1317300	2.201	0.596	East Africa VS South East Asia
12	1681317	T	PVP01_1241200	2.195	0.808	South America VS South East Asia
12	788740	T	PVP01_1219200	2.191	0.503	South America VS South Asia
7	609311	G	PVP01_0712900	2.188	0.56	East Africa VS South Asia
6	87856	A	ETRAMP	2.181	0.748	East Africa VS South East Asia
6	87859	G	ETRAMP	2.181	0.748	East Africa VS South East Asia
6	87861	G	ETRAMP	2.181	0.757	East Africa VS South East Asia
12	263913	T	PVP01_1206500	2.181	0.51	South America VS South Asia
14	2967423	G	PVP01_1469500	2.181	0.751	South America VS South East Asia
14	2967432	T	PVP01_1469500	2.181	0.751	South America VS South East Asia
5	1065815	G	PVP01_0526300	2.176	0.693	South America VS South Asia
14	1305248	A	PVP01_1430300	2.174	0.965	South America VS South Asia
13	944761	G	PVP01_1320900	2.172	0.665	South America VS South Asia
7	1106721	C	PVP01_0725700	2.171	0.514	East Africa VS South East Asia
14	1923377	G	PVP01_1444400	2.167	0.879	South America VS Southern SEA
10	524806	A	PVP01_1011500	2.165	0.658	East Africa VS South America
8	875230	T	Cap380	2.161	0.951	South Asia VS South East Asia
10	1440893	C	TRAG18	2.161	0.574	South Asia VS South East Asia
7	904857	A	PVP01_0720800	2.16	0.801	South America VS South East Asia
12	242863	C	PVP01_1206200	2.156	0.554	South Asia VS South East Asia
12	788740	T	PVP01_1219200	2.154	0.568	East Africa VS South America
13	335351	A	CRMP3	2.153	0.542	South America VS South Asia
12	2965661	G	CRMP4	2.15	0.551	East Africa VS South Asia
11	1491571	A	PVP01_1135000	2.145	0.684	South America VS South East Asia
14	1334325	A	PVP01_1430700	2.143	0.539	South Asia VS South East Asia
13	335184	C	CRMP3	2.142	0.669	South America VS South Asia
9	1459923	T	AMA1	2.139	0.639	South America VS Southern SEA
6	87766	T	ETRAMP	2.137	0.697	East Africa VS South East Asia
8	544639	C	NIF4	2.137	0.508	East Africa VS South East Asia
14	2750512	A	PKB	2.137	0.587	South America VS South Asia
11	1418541	G	PVP01_1133200	2.136	0.589	South America VS Southern SEA
13	1119206	C	PP7	2.133	0.708	East Africa VS Southern SEA
14	2206669	G	PVP01_1450700	2.129	0.507	East Africa VS South East Asia
4	618971	T	PVP01_0415200	2.127	0.551	South America VS South East Asia
11	1398656	G	TLP	2.124	0.542	East Africa VS South America
8	945384	A	PVP01_0821600	2.124	0.731	South America VS South Asia
14	1433520	C	PIGO	2.123	0.595	East Africa VS South East Asia
7	179598	C	PVP01_0703000	2.122	0.613	East Africa VS South Asia
10	1159484	G	PVP01_1026700	2.118	0.713	East Africa VS South East Asia
14	1320407	C	PVP01_1430500	2.118	0.657	East Africa VS South East Asia
13	337161	G	CRMP3	2.116	0.869	East Africa VS South America
11	423566	G	PVP01_1110700	2.114	0.565	East Africa VS South Asia
14	1320336	A	PVP01_1430500	2.114	0.639	East Africa VS South East Asia
11	1431633	C	PVP01_1133500	2.113	0.929	South America VS Southern SEA
11	1476150	G	PVP01_1134600	2.112	0.887	South America VS Southern SEA
11	963179	C	ACS	2.105	0.56	East Africa VS South America
8	189114	C	PVP01_0803900	2.104	0.626	East Africa VS South America
11	1555670	C	P12p	2.104	0.725	South America VS South Asia
3	714708	G	PVP01_0316400	2.102	0.533	East Africa VS South Asia
6	87766	T	ETRAMP	2.101	0.512	South America VS South East Asia
14	1923377	G	PVP01_1444400	2.101	0.749	South America VS South East Asia
7	275073	G	RNaseII	2.098	0.58	South America VS South East Asia
11	1690026	G	PVP01_1139900	2.097	0.883	East Africa VS South America
14	2206666	T	PVP01_1450700	2.096	0.531	East Africa VS South East Asia
13	916018	A	PVP01_1320100	2.095	0.701	South Asia VS Southern SEA
12	925810	C	PVP01_1223800	2.089	0.923	East Africa VS South America
11	472819	C	GCbeta	2.084	0.589	South Asia VS South East Asia
8	1018233	T	PVP01_0822800	2.083	0.713	East Africa VS South America
14	352778	C	PVP01_1407400	2.083	0.531	South America VS South Asia
2	478104	G	VPS51	2.076	0.524	East Africa VS South East Asia
14	1033267	C	DHHC4	2.072	0.837	East Africa VS South America
12	533094	A	ApiAP2	2.072	0.787	South America VS South East Asia
1	765138	A	RAD54	2.07	0.566	South America VS South Asia
13	994249	G	PVP01_1322000	2.066	0.58	South East Asia VS Southern SEA
13	800404	G	LRR5	2.064	0.59	South East Asia VS Southern SEA
13	545478	C	PVP01_1311800	2.061	0.732	South America VS South Asia
2	391606	G	PVP01_0209400	2.058	0.543	East Africa VS South Asia
7	497489	G	CRMP1	2.057	0.546	East Africa VS South Asia
3	167763	C	SET8	2.055	0.588	East Africa VS South Asia
14	2258197	G	AARP1	2.053	0.557	South East Asia VS Southern SEA
13	337730	G	CRMP3	2.052	0.85	East Africa VS South America
13	1696431	C	CDS	2.05	0.539	South America VS South East Asia
13	699816	A	PVP01_1315100	2.048	0.564	South America VS South East Asia
14	2261685	T	AARP1	2.045	0.588	East Africa VS South America
13	1281654	G	PVP01_1330600	2.045	0.514	East Africa VS South Asia
10	1159484	G	PVP01_1026700	2.045	0.628	South Asia VS South East Asia
6	427735	A	PVP01_0609500	2.043	0.524	South America VS South East Asia
12	900609	G	PVP01_1223100	2.043	0.537	South America VS South East Asia
10	984683	A	PVP01_1022600	2.042	0.521	East Africa VS South East Asia
6	384258	A	OMPDC	2.04	0.642	South Asia VS Southern SEA
14	2896610	C	PVP01_1467900	2.03	0.577	South America VS South East Asia
14	2466065	G	ACS11	2.03	0.635	South Asia VS South East Asia
8	889379	G	I2	2.017	0.647	South America VS South East Asia
4	336202	T	ATG11	2.015	0.838	South Asia VS South East Asia
13	545478	C	PVP01_1311800	2.012	0.59	East Africa VS South America
9	1029156	C	PVP01_0923500	2.01	0.643	South Asia VS Southern SEA
14	1259592	G	PVP01_1429200	2.008	0.617	South East Asia VS Southern SEA
11	1791051	A	PVP01_1142200	2.005	0.711	South America VS South Asia
9	1801012	A	PVP01_0941100	2.004	0.753	South America VS South Asia
10	519575	A	PVP01_1011500	2.004	0.688	South America VS South East Asia
8	1082287	T	PVP01_0824400	2.002	0.541	East Africa VS Southern SEA
11	1537655	G	ROP14	2	0.506	East Africa VS South America
12	1205985	T	PVP01_1230300	1.997	0.549	East Africa VS South East Asia
14	2465973	G	ACS11	1.996	0.565	East Africa VS South America
3	689222	A	PVP01_0315600	1.992	0.508	East Africa VS South East Asia
5	1213536	G	PVP01_0529300	1.992	0.704	South America VS South East Asia
14	1270911	C	PPPK-DHPS	1.992	0.695	South Asia VS South East Asia
13	994249	G	PVP01_1322000	1.991	0.582	South America VS Southern SEA
14	2050629	G	PVP01_1447200	1.989	0.632	South East Asia VS Southern SEA
9	1656235	G	PVP01_0938500	1.983	0.559	South Asia VS South East Asia
13	821569	A	SYN11	1.977	0.754	East Africa VS South East Asia
8	1082186	T	PVP01_0824400	1.977	0.878	East Africa VS Southern SEA
10	524806	A	PVP01_1011500	1.976	0.743	South America VS South Asia
7	1010124	G	PVP01_0723400	1.973	0.618	South Asia VS South East Asia
9	1543136	A	PPM8	1.971	0.66	East Africa VS South America
8	1104540	T	PVP01_0824800	1.97	0.514	East Africa VS South America
13	1108019	G	PVP01_1325500	1.97	0.655	South Asia VS Southern SEA
14	2051347	A	PVP01_1447200	1.968	0.717	South America VS South East Asia
13	633926	G	PVP01_1313900	1.967	0.517	South America VS South East Asia
9	1042691	G	PVP01_0923500	1.966	0.505	East Africa VS South East Asia
14	1887638	C	PVP01_1443400	1.966	0.799	East Africa VS South East Asia
11	1531341	C	PVP01_1135600	1.961	0.69	South America VS South East Asia
6	477233	T	PVP01_0610700	1.957	0.722	South America VS South East Asia
8	1336008	A	PVP01_0830900	1.956	0.539	South America VS South East Asia
12	1886358	G	PVP01_1245900	1.952	0.677	South America VS South East Asia
13	975039	C	MSH2-1	1.948	0.502	South America VS Southern SEA
13	340505	G	CRMP3	1.946	0.937	South America VS South Asia
7	640916	T	PFK9	1.946	0.548	South Asia VS South East Asia
11	1651373	T	PVP01_1139100	1.945	0.728	East Africa VS South America
13	923245	A	PVP01_1320300	1.94	0.601	South Asia VS Southern SEA
11	1688546	G	PVP01_1139900	1.938	0.549	East Africa VS South America
13	1772003	C	PVP01_1340300	1.937	0.802	South America VS South Asia
9	756334	C	PDX2	1.936	0.72	South America VS South East Asia
1	184790	T	PVP01_0104000	1.936	0.608	South Asia VS South East Asia
7	1097296	G	PVP01_0725400	1.935	0.749	East Africa VS South East Asia
7	800313	C	PVP01_0718200	1.935	0.618	South America VS South Asia
5	623027	C	PVP01_0514800	1.931	0.532	East Africa VS South Asia
1	633623	A	PVP01_0114200	1.929	0.61	South Asia VS South East Asia
9	1024288	T	CDPK6	1.929	0.858	South Asia VS Southern SEA
13	1364416	G	PVP01_1331700	1.928	0.669	East Africa VS South Asia
12	946048	C	PVP01_1224600	1.923	0.71	South America VS South Asia
6	816658	T	PVP01_0620100	1.923	0.529	South Asia VS South East Asia
11	1531341	C	PVP01_1135600	1.922	0.81	South America VS Southern SEA
7	1373547	A	PVP01_0733400	1.919	0.583	East Africa VS South East Asia
13	1527812	G	PVP01_1335200	1.918	0.573	East Africa VS South Asia
11	1539731	C	ROP14	1.917	0.79	South America VS Southern SEA
12	1163819	T	PVP01_1229100	1.915	0.703	South America VS South East Asia
12	1159136	G	PVP01_1228900	1.909	0.635	East Africa VS South East Asia
9	616724	T	PVP01_0913500	1.909	0.575	South America VS South East Asia
13	1969830	G	TRAM	1.908	0.61	South America VS South Asia
12	460099	G	PVP01_1211000	1.904	0.596	South America VS South Asia
11	1688412	G	PVP01_1139900	1.898	0.624	South America VS South Asia
4	667738	C	PVP01_0416400	1.896	0.535	East Africa VS South East Asia
10	934473	G	PVP01_1022100	1.895	0.818	East Africa VS Southern SEA
12	2428186	T	PVP01_1258800	1.892	0.528	South America VS South Asia
12	1888331	A	PVP01_1246000	1.89	0.502	South America VS South East Asia
8	408649	G	DPH5	1.89	0.522	South Asia VS South East Asia
8	135178	A	PVP01_0802600	1.89	0.549	South Asia VS South East Asia
8	1109242	C	CTRP	1.887	0.871	East Africa VS South America
11	1506435	C	ApiAP2	1.887	0.593	South America VS South Asia
10	481595	A	MDR1	1.877	0.649	East Africa VS South America
6	262246	C	PVP01_0606500	1.877	0.517	East Africa VS South East Asia
11	1274017	A	PVP01_1129700	1.875	0.854	East Africa VS South America
11	607714	G	PVP01_1114100	1.875	0.613	South America VS South Asia
7	747983	G	PVP01_0716800	1.873	0.966	South America VS South Asia
7	747984	G	PVP01_0716800	1.873	0.966	South America VS South Asia
7	496847	A	CRMP1	1.871	0.858	East Africa VS South Asia
14	1593229	C	PVP01_1437800	1.87	0.562	East Africa VS South America
12	305039	C	PVP01_1207400	1.869	0.704	South America VS South East Asia
13	1222479	G	PVP01_1328800	1.867	0.684	South America VS South Asia
6	261585	T	PVP01_0606500	1.864	0.778	South America VS Southern SEA
11	351989	A	PVP01_1109000	1.858	0.653	South America VS South East Asia
