# Supplementary material for: Distinctive genetic structure and selection patterns in Plasmodium vivax from South Asia and East Africa
Source: Nat Commun. 2021 May 26;12:3160. doi: 10.1038/s41467-021-23422-3 (PMC8154914; doi:10.1038/s41467-021-23422-3)
Supplement: Supplementary file 14 — Supplementary Data 12 [file 41467_2021_23422_MOESM14_ESM.xlsx]

## Sheet: SD12
Supplementary Data 12. Excluded subtelomeric regions of the PvP01 reference genome
Pv_Sal1 Chr.	Start	End	Classification	PvP01 Chr.	Start	End	Classification
Pv_Sal1_chr01	0	4494	SubtelomericHypervariable	PvP01_01_v1	0	116540	SubtelomericHypervariable
Pv_Sal1_chr01	4494	793770	Core	PvP01_01_v1	116540	903590	Core
Pv_Sal1_chr01	793770	830022	SubtelomericHypervariable	PvP01_01_v1	903590	1021664	SubtelomericHypervariable
Pv_Sal1_chr02	0	99043	SubtelomericHypervariable	PvP01_02_v1	0	99800	SubtelomericHypervariable
Pv_Sal1_chr02	99043	748930	Core	PvP01_02_v1	99800	745643	Core
Pv_Sal1_chr02	748930	755035	SubtelomericHypervariable	PvP01_02_v1	745643	956327	SubtelomericHypervariable
Pv_Sal1_chr03	0	9095	SubtelomericHypervariable	PvP01_03_v1	0	108061	SubtelomericHypervariable
Pv_Sal1_chr03	9095	803320	Core	PvP01_03_v1	108061	894722	Core
Pv_Sal1_chr03	803320	1011127	SubtelomericHypervariable	PvP01_03_v1	894722	896704	SubtelomericHypervariable
Pv_Sal1_chr04	0	41747	SubtelomericHypervariable	PvP01_04_v1	0	185114	SubtelomericHypervariable
Pv_Sal1_chr04	41747	551673	Core	PvP01_04_v1	185114	685685	Core
Pv_Sal1_chr04	551673	615450	InternalHypervariable	PvP01_04_v1	685685	748923	InternalHypervariable
Pv_Sal1_chr04	615450	833849	Core	PvP01_04_v1	748923	967650	Core
Pv_Sal1_chr04	833849	876652	SubtelomericHypervariable	PvP01_04_v1	967650	1012024	SubtelomericHypervariable
Pv_Sal1_chr05	0	42292	SubtelomericHypervariable	PvP01_05_v1	0	143101	SubtelomericHypervariable
Pv_Sal1_chr05	42292	1294972	Core	PvP01_05_v1	143101	1408236	Core
Pv_Sal1_chr05	1294972	1370936	SubtelomericHypervariable	PvP01_05_v1	1408236	1524814	SubtelomericHypervariable
Pv_Sal1_chr06	0	34474	SubtelomericHypervariable	PvP01_06_v1	0	39348	SubtelomericHypervariable
Pv_Sal1_chr06	34474	1011414	Core	PvP01_06_v1	39348	1017209	Core
Pv_Sal1_chr06	1011414	1033388	SubtelomericHypervariable	PvP01_06_v1	1017209	1042791	SubtelomericHypervariable
Pv_Sal1_chr07	0	2388	SubtelomericHypervariable	PvP01_07_v1	0	61355	SubtelomericHypervariable
Pv_Sal1_chr07	2388	1404864	Core	PvP01_07_v1	61355	1463494	Core
Pv_Sal1_chr07	1404864	1497819	SubtelomericHypervariable	PvP01_07_v1	1463494	1652210	SubtelomericHypervariable
Pv_Sal1_chr08	0	48766	SubtelomericHypervariable	PvP01_08_v1	0	28423	SubtelomericHypervariable
Pv_Sal1_chr08	48766	1656967	Core	PvP01_08_v1	28423	1627672	Core
Pv_Sal1_chr08	1656967	1678596	SubtelomericHypervariable	PvP01_08_v1	1627672	1761288	SubtelomericHypervariable
Pv_Sal1_chr09	0	23579	SubtelomericHypervariable	PvP01_09_v1	0	255761	SubtelomericHypervariable
Pv_Sal1_chr09	23579	1923364	Core	PvP01_09_v1	255761	2151735	Core
Pv_Sal1_chr09	NA	NA	SubtelomericHypervariable	PvP01_09_v1	2151735	2237066	SubtelomericHypervariable
Pv_Sal1_chr10	0	24225	SubtelomericHypervariable	PvP01_10_v1	0	140989	SubtelomericHypervariable
Pv_Sal1_chr10	24225	1213304	Core	PvP01_10_v1	140989	1327961	Core
Pv_Sal1_chr10	1213304	1267648	InternalHypervariable	PvP01_10_v1	1327961	1368079	InternalHypervariable
Pv_Sal1_chr10	1267648	1375302	Core	PvP01_10_v1	1368079	1473078	Core
Pv_Sal1_chr10	1375302	1419739	SubtelomericHypervariable	PvP01_10_v1	1473078	1548844	SubtelomericHypervariable
Pv_Sal1_chr11	0	20577	SubtelomericHypervariable	PvP01_11_v1	0	62171	SubtelomericHypervariable
Pv_Sal1_chr11	20577	2012528	Core	PvP01_11_v1	62171	2051114	Core
Pv_Sal1_chr11	2012528	2067354	SubtelomericHypervariable	PvP01_11_v1	2051114	2131221	SubtelomericHypervariable
Pv_Sal1_chr12	0	17223	SubtelomericHypervariable	PvP01_12_v1	0	54908	SubtelomericHypervariable
Pv_Sal1_chr12	17223	755053	Core	PvP01_12_v1	54908	792292	Core
Pv_Sal1_chr12	755053	781275	InternalHypervariable	PvP01_12_v1	792292	818496	InternalHypervariable
Pv_Sal1_chr12	781275	3000409	Core	PvP01_12_v1	818496	3028218	Core
Pv_Sal1_chr12	3000409	3004884	SubtelomericHypervariable	PvP01_12_v1	3028218	3182763	SubtelomericHypervariable
Pv_Sal1_chr13	0	6621	SubtelomericHypervariable	PvP01_13_v1	0	31856	SubtelomericHypervariable
Pv_Sal1_chr13	6621	2017240	Core	PvP01_13_v1	31856	2038385	Core
Pv_Sal1_chr13	2017240	2031768	SubtelomericHypervariable	PvP01_13_v1	2038385	2093556	SubtelomericHypervariable
Pv_Sal1_chr14	0	9456	SubtelomericHypervariable	PvP01_14_v1	0	22675	SubtelomericHypervariable
Pv_Sal1_chr14	9456	3012559	Core	PvP01_14_v1	22675	3019711	Core
Pv_Sal1_chr14	3012559	3120417	SubtelomericHypervariable	PvP01_14_v1	3019711	3153402	SubtelomericHypervariable
